# Supplementary material for: (R)-1,1′-Binaphthalene-2,2′-diyl dicinnamate
Source: Acta Crystallogr Sect E Struct Rep Online. 2008 Apr 10;64(Pt 5):o819. doi: 10.1107/S1600536808008878 (PMC2961303; doi:10.1107/S1600536808008878)
Supplement: Supplementary file 1 [file e-64-0o819-sup1.cif]

##############################################################################
###                                                                        ###
###        Electronic paper (Acta Crystallographica Section E)             ###
###                                                                        ###
##############################################################################
#                                                                            #
# This CIF contains the data in a paper accepted for publication in Acta     #
# Crystallographica Section E. It conforms to the requirements of Notes      #
# for Authors for Section E, and has been peer reviewed under the auspices   #
# of the IUCr Commission on Journals.                                        #
#                                                                            #
# Full details of the Crystallographic Information File format               #
# are given in the paper "The Crystallographic Information File (CIF):       #
# a New Standard Archive File for Crystallography" by S. R. Hall, F. H.      #
# Allen and I. D. Brown [Acta Cryst. (1991), A47, 655-685].                  #
#                                                                            #
# The current version of the core CIF dictionary is obtainable from          #
# ftp://ftp.iucr.org/pub/cif_core.dic. The current version number is 2.4.    #
#                                                                            #
# Software is freely available for graphical display of the structure(s) in  #
# this CIF.  For information consult the CIF home page http://www.iucr.org/  #
# cif/home.html                                                              #
#                                                                            #
# This file may be used for bona fide research purposes within the           #
# scientific community so long as proper attribution is given to the journal # 
# article from which it was obtained.                                        #
#                                                                            #
##############################################################################
                                             
data_I
_audit_creation_method     SHELXL-97
_chemical_name_systematic
;
(<i>R</i>)-1,1'-Binaphthalene-2,2'-diyl dicinnamate
;
_chemical_name_common     ?
_chemical_formula_moiety     'C38 H26 O4'
_chemical_formula_sum     'C38 H26 O4'
_chemical_formula_iupac     'C38 H26 O4'
_chemical_formula_weight     546.59
_chemical_melting_point     ?
_symmetry_cell_setting     orthorhombic
_symmetry_space_group_name_H-M     'P 21 21 21'
_symmetry_space_group_name_Hall     'P 2ac 2ab '
loop_
    _symmetry_equiv_pos_as_xyz
    'x, y, z'
    'x+1/2, -y+1/2, -z'
    '-x, y+1/2, -z+1/2'
    '-x+1/2, -y, z+1/2'
_cell_length_a     10.3391(17)
_cell_length_b     15.352(2)
_cell_length_c     17.660(3)
_cell_angle_alpha     90.00
_cell_angle_beta     90.00
_cell_angle_gamma     90.00
_cell_volume     2803.1(8)
_cell_formula_units_Z     4
_cell_measurement_reflns_used     27455
_cell_measurement_theta_min     3.03
_cell_measurement_theta_max     25.35
_cell_measurement_temperature     293(2)
_exptl_crystal_description     block
_exptl_crystal_colour     colourless
_exptl_crystal_size_max     0.52
_exptl_crystal_size_mid     0.43
_exptl_crystal_size_min     0.38
_exptl_crystal_density_diffrn     1.295
_exptl_crystal_density_meas     ?
_exptl_crystal_density_method     'not measured'
_exptl_crystal_F_000     1144
_exptl_absorpt_coefficient_mu     0.083
_exptl_absorpt_correction_type     multi-scan
_exptl_absorpt_process_details     '(SADABS; Sheldrick, 1996)'
_exptl_absorpt_correction_T_min     0.936
_exptl_absorpt_correction_T_max     0.969
_exptl_special_details
;
;
_diffrn_ambient_temperature     293(2)
_diffrn_radiation_type     MoK\a
_diffrn_radiation_wavelength     0.71070
_diffrn_radiation_source     'fine-focus sealed tube'
_diffrn_radiation_monochromator     graphite
_diffrn_measurement_device_type     'Siemens SMART CCD'
_diffrn_measurement_method     \w
_diffrn_detector_area_resol_mean     ?
_diffrn_reflns_number     27455
_diffrn_reflns_av_R_equivalents     0.0373
_diffrn_reflns_av_sigmaI/netI     0.0199
_diffrn_reflns_theta_min     3.03
_diffrn_reflns_theta_max     25.35
_diffrn_reflns_theta_full     25.35
_diffrn_measured_fraction_theta_max     0.997
_diffrn_measured_fraction_theta_full     0.997
_diffrn_reflns_limit_h_min     -12
_diffrn_reflns_limit_h_max     12
_diffrn_reflns_limit_k_min     -18
_diffrn_reflns_limit_k_max     18
_diffrn_reflns_limit_l_min     -18
_diffrn_reflns_limit_l_max     21
_diffrn_standards_number     0
_diffrn_standards_interval_count     .
_diffrn_standards_interval_time     .
_diffrn_standards_decay_%     ?
_refine_special_details
;
Refinement of <i>F</i>^2^ against ALL reflections. The weighted <i>R</i>-factor
<i>wR</i> and goodness of fit <i>S</i> are based on <i>F</i>^2^, conventional
<i>R</i>-factors <i>R</i> are based on <i>F</i>, with <i>F</i> set to zero for
negative <i>F</i>^2^. The threshold expression of <i>F</i>^2^ >
\s(<i>F</i>^2^) is used only for calculating <i>R</i>-factors(gt) <i>etc</i>.
and is not relevant to the choice of reflections for refinement.
<i>R</i>-factors based on <i>F</i>^2^ are statistically about twice as large
as those based on <i>F</i>, and <i>R</i>- factors based on ALL data will be
even larger.
;
_reflns_number_total     2894
_reflns_number_gt     2753
_reflns_threshold_expression     I>2\s(I)
_refine_ls_structure_factor_coef     Fsqd
_refine_ls_matrix_type     full
_refine_ls_R_factor_all     0.0465
_refine_ls_R_factor_gt     0.0430
_refine_ls_wR_factor_gt     0.1398
_refine_ls_wR_factor_ref     0.1435
_refine_ls_goodness_of_fit_ref     1.017
_refine_ls_restrained_S_all     1.017
_refine_ls_number_reflns     2894
_refine_ls_number_parameters     381
_refine_ls_number_restraints     0
_refine_ls_hydrogen_treatment     constr
_refine_ls_weighting_scheme     calc
_refine_ls_weighting_details
                   'calc w=1/[\s^2^(Fo^2^)+(0.12P)^2^] where P=(Fo^2^+2Fc^2^)/3'
_atom_sites_solution_hydrogens     geom
_atom_sites_solution_primary     direct
_atom_sites_solution_secondary     difmap
_refine_ls_shift/su_max     0.000
_refine_ls_shift/su_mean     0.000
_refine_diff_density_max     0.137
_refine_diff_density_min     -0.150
_refine_ls_extinction_method     'SHELXL97 (Sheldrick, 1997)'
_refine_ls_extinction_coef     0.013(3)
_refine_ls_extinction_expression
                                  'Fc^*^=kFc[1+0.001xFc^2^\l^3^/sin(2\q)]^-1/4^'
_refine_ls_abs_structure_details     ?
_refine_ls_abs_structure_Flack     ?
loop_
    _atom_type_symbol
    _atom_type_description
    _atom_type_scat_dispersion_real
    _atom_type_scat_dispersion_imag
    _atom_type_scat_source
    'C' 'C' 0.0033 0.0016
                         'International Tables Vol C Tables 4.2.6.8 and 6.1.1.4'
    'H' 'H' 0.0000 0.0000
                         'International Tables Vol C Tables 4.2.6.8 and 6.1.1.4'
    'O' 'O' 0.0106 0.0060
                         'International Tables Vol C Tables 4.2.6.8 and 6.1.1.4'
_computing_data_collection     'SMART (Siemens, 1994)'
_computing_cell_refinement     'SAINT (Siemens, 1994)'
_computing_data_reduction     'SAINT (Siemens, 1994)'
_computing_structure_solution     'SHELXS97 (Sheldrick, 2008)'
_computing_structure_refinement     'SHELXL97 (Sheldrick, 2008)'
_computing_molecular_graphics     'SHELXL97 (Sheldrick, 2008)'
_computing_publication_material     'SHELXL97 (Sheldrick, 2008)'
loop_
    _atom_site_type_symbol
    _atom_site_label
    _atom_site_fract_x
    _atom_site_fract_y
    _atom_site_fract_z
    _atom_site_U_iso_or_equiv
    _atom_site_adp_type
    _atom_site_calc_flag
    _atom_site_refinement_flags
    _atom_site_occupancy
    _atom_site_disorder_assembly
    _atom_site_disorder_group
    C C1 0.6025(3) 0.8638(3) -0.04126(18) 0.0563(8) Uani d . 1 . .
    H H1A 0.5442 0.8445 -0.0777 0.068 Uiso calc R 1 . .
    C C2 0.6764(3) 0.8040(2) -0.00129(17) 0.0535(8) Uani d . 1 . .
    H H2A 0.6671 0.7448 -0.0114 0.064 Uiso calc R 1 . .
    C C3 0.7621(3) 0.8302(2) 0.05227(17) 0.0477(7) Uani d . 1 . .
    H H3A 0.8100 0.7889 0.0787 0.057 Uiso calc R 1 . .
    C C4 0.7794(3) 0.91986(18) 0.06838(15) 0.0380(6) Uani d . 1 . .
    C C5 0.8758(3) 0.95009(17) 0.12052(14) 0.0373(6) Uani d . 1 . .
    C C6 0.8883(3) 1.03778(19) 0.13057(15) 0.0394(6) Uani d . 1 . .
    C C7 0.8090(3) 1.09864(19) 0.09384(16) 0.0450(7) Uani d . 1 . .
    H H7A 0.8187 1.1578 0.1037 0.054 Uiso calc R 1 . .
    C C8 0.7186(3) 1.0711(2) 0.04412(17) 0.0454(7) Uani d . 1 . .
    H H8A 0.6661 1.1116 0.0198 0.055 Uiso calc R 1 . .
    C C9 0.7027(3) 0.9807(2) 0.02847(15) 0.0421(6) Uani d . 1 . .
    C C10 0.6151(3) 0.9511(2) -0.02713(17) 0.0511(8) Uani d . 1 . .
    H H10A 0.5658 0.9910 -0.0543 0.061 Uiso calc R 1 . .
    C C11 1.3620(3) 0.8723(3) 0.1022(2) 0.0603(9) Uani d . 1 . .
    H H11A 1.4498 0.8707 0.0910 0.072 Uiso calc R 1 . .
    C C12 1.2803(3) 0.9291(2) 0.0633(2) 0.0586(9) Uani d . 1 . .
    H H12A 1.3144 0.9643 0.0254 0.070 Uiso calc R 1 . .
    C C13 1.1519(3) 0.9341(2) 0.07945(18) 0.0477(7) Uani d . 1 . .
    H H13A 1.0997 0.9725 0.0525 0.057 Uiso calc R 1 . .
    C C14 1.0972(3) 0.88157(17) 0.13694(15) 0.0386(6) Uani d . 1 . .
    C C15 0.9642(3) 0.88757(17) 0.15923(15) 0.0371(6) Uani d . 1 . .
    C C16 0.9218(3) 0.83490(18) 0.21667(16) 0.0399(6) Uani d . 1 . .
    C C17 1.0014(3) 0.77282(19) 0.25182(18) 0.0469(7) Uani d . 1 . .
    H H17A 0.9679 0.7362 0.2889 0.056 Uiso calc R 1 . .
    C C18 1.1267(3) 0.7668(2) 0.23135(17) 0.0493(7) Uani d . 1 . .
    H H18A 1.1791 0.7255 0.2547 0.059 Uiso calc R 1 . .
    C C19 1.1804(3) 0.82197(18) 0.17505(17) 0.0431(6) Uani d . 1 . .
    C C20 1.3128(3) 0.8194(2) 0.15641(19) 0.0537(8) Uani d . 1 . .
    H H20A 1.3672 0.7809 0.1817 0.064 Uiso calc R 1 . .
    C C21 0.9902(3) 1.05583(19) 0.24984(17) 0.0431(7) Uani d . 1 . .
    C C22 1.1166(3) 1.0709(2) 0.28411(18) 0.0475(7) Uani d . 1 . .
    H H22A 1.1209 1.0753 0.3366 0.057 Uiso calc R 1 . .
    C C23 1.2250(3) 1.0785(2) 0.24563(18) 0.0498(8) Uani d . 1 . .
    H H23A 1.2183 1.0785 0.1931 0.060 Uiso calc R 1 . .
    C C24 1.3556(3) 1.0870(2) 0.27757(19) 0.0518(8) Uani d . 1 . .
    C C25 1.4610(3) 1.0705(3) 0.2321(2) 0.0665(10) Uani d . 1 . .
    H H25A 1.4485 1.0593 0.1809 0.080 Uiso calc R 1 . .
    C C26 1.5852(4) 1.0704(3) 0.2613(3) 0.0771(12) Uani d . 1 . .
    H H26A 1.6550 1.0573 0.2301 0.093 Uiso calc R 1 . .
    C C27 1.6053(4) 1.0894(3) 0.3354(3) 0.0697(10) Uani d . 1 . .
    H H27A 1.6888 1.0894 0.3549 0.084 Uiso calc R 1 . .
    C C28 1.5032(4) 1.1086(3) 0.3813(2) 0.0729(11) Uani d . 1 . .
    H H28A 1.5174 1.1222 0.4319 0.087 Uiso calc R 1 . .
    C C29 1.3775(3) 1.1078(3) 0.3526(2) 0.0654(10) Uani d . 1 . .
    H H29A 1.3083 1.1214 0.3841 0.078 Uiso calc R 1 . .
    C C30 0.7596(3) 0.8456(2) 0.31233(16) 0.0476(7) Uani d . 1 . .
    C C31 0.6190(3) 0.8482(2) 0.3223(2) 0.0542(8) Uani d . 1 . .
    H H31A 0.5650 0.8516 0.2803 0.065 Uiso calc R 1 . .
    C C32 0.5688(3) 0.8457(2) 0.3910(2) 0.0526(8) Uani d . 1 . .
    H H32A 0.6282 0.8421 0.4305 0.063 Uiso calc R 1 . .
    C C33 0.4326(3) 0.8477(2) 0.41384(18) 0.0499(7) Uani d . 1 . .
    C C34 0.4012(3) 0.8251(2) 0.4876(2) 0.0591(8) Uani d . 1 . .
    H H34A 0.4665 0.8079 0.5205 0.071 Uiso calc R 1 . .
    C C35 0.2755(4) 0.8276(3) 0.5130(2) 0.0668(10) Uani d . 1 . .
    H H35A 0.2562 0.8129 0.5628 0.080 Uiso calc R 1 . .
    C C36 0.1783(4) 0.8520(2) 0.4639(3) 0.0681(10) Uani d . 1 . .
    H H36A 0.0929 0.8528 0.4804 0.082 Uiso calc R 1 . .
    C C37 0.2072(4) 0.8749(3) 0.3909(2) 0.0661(10) Uani d . 1 . .
    H H37A 0.1413 0.8917 0.3581 0.079 Uiso calc R 1 . .
    C C38 0.3337(4) 0.8733(2) 0.3654(2) 0.0616(9) Uani d . 1 . .
    H H38A 0.3526 0.8893 0.3159 0.074 Uiso calc R 1 . .
    O O1 0.99096(19) 1.07037(12) 0.17371(12) 0.0440(5) Uani d . 1 . .
    O O2 0.8952(2) 1.03255(17) 0.28368(13) 0.0579(6) Uani d . 1 . .
    O O3 0.79103(19) 0.84135(14) 0.23723(11) 0.0462(5) Uani d . 1 . .
    O O4 0.8384(2) 0.8467(2) 0.36224(13) 0.0664(7) Uani d . 1 . .
loop_
    _atom_site_aniso_label
    _atom_site_aniso_U_11
    _atom_site_aniso_U_22
    _atom_site_aniso_U_33
    _atom_site_aniso_U_12
    _atom_site_aniso_U_13
    _atom_site_aniso_U_23
    C1 0.0468(16) 0.081(2) 0.0407(15) -0.0084(17) -0.0064(14) -0.0052(15)
    C2 0.0578(18) 0.0568(18) 0.0458(16) -0.0116(15) -0.0009(15) -0.0114(14)
    C3 0.0511(16) 0.0498(16) 0.0424(15) -0.0003(14) -0.0014(14) -0.0005(13)
    C4 0.0367(14) 0.0461(14) 0.0313(12) -0.0033(11) 0.0013(11) 0.0017(11)
    C5 0.0392(14) 0.0432(14) 0.0294(12) -0.0002(12) 0.0014(11) 0.0024(11)
    C6 0.0373(14) 0.0422(14) 0.0388(14) 0.0004(12) -0.0023(12) 0.0007(11)
    C7 0.0480(16) 0.0396(14) 0.0474(15) 0.0043(12) 0.0003(14) 0.0030(12)
    C8 0.0405(14) 0.0503(16) 0.0455(15) 0.0072(13) -0.0025(13) 0.0047(12)
    C9 0.0362(13) 0.0574(17) 0.0326(13) -0.0003(12) 0.0034(11) 0.0021(12)
    C10 0.0425(16) 0.069(2) 0.0416(16) 0.0001(15) -0.0030(13) 0.0034(14)
    C11 0.0436(17) 0.074(2) 0.063(2) 0.0080(16) 0.0087(16) -0.0057(18)
    C12 0.0595(19) 0.0611(19) 0.0552(18) -0.0013(16) 0.0182(16) 0.0022(16)
    C13 0.0498(17) 0.0451(15) 0.0483(16) 0.0018(13) 0.0078(14) 0.0020(13)
    C14 0.0427(14) 0.0372(13) 0.0359(13) 0.0021(11) -0.0020(12) -0.0041(11)
    C15 0.0410(14) 0.0359(12) 0.0344(13) -0.0011(11) -0.0034(11) -0.0010(11)
    C16 0.0394(14) 0.0413(14) 0.0389(14) 0.0002(11) -0.0003(12) -0.0007(12)
    C17 0.0532(17) 0.0441(15) 0.0432(15) -0.0021(14) -0.0017(13) 0.0067(12)
    C18 0.0564(18) 0.0435(15) 0.0480(16) 0.0107(14) -0.0074(15) 0.0074(13)
    C19 0.0436(15) 0.0426(14) 0.0432(14) 0.0049(12) -0.0017(13) -0.0073(12)
    C20 0.0480(16) 0.0589(17) 0.0542(18) 0.0118(15) 0.0002(15) -0.0009(15)
    C21 0.0423(15) 0.0469(15) 0.0401(15) 0.0055(13) -0.0008(12) -0.0054(12)
    C22 0.0436(16) 0.0573(18) 0.0415(15) 0.0022(13) -0.0046(13) -0.0061(14)
    C23 0.0408(16) 0.0619(19) 0.0466(16) 0.0031(14) -0.0057(13) -0.0020(14)
    C24 0.0412(16) 0.0604(18) 0.0536(18) -0.0027(14) -0.0008(14) 0.0010(15)
    C25 0.0461(18) 0.092(3) 0.061(2) -0.0067(18) -0.0005(16) -0.007(2)
    C26 0.0386(17) 0.107(3) 0.086(3) -0.0026(19) 0.0075(18) -0.011(3)
    C27 0.0407(17) 0.085(3) 0.084(3) -0.0079(17) -0.0131(18) 0.003(2)
    C28 0.054(2) 0.100(3) 0.065(2) -0.007(2) -0.0151(18) -0.010(2)
    C29 0.0471(17) 0.087(3) 0.062(2) -0.0015(18) -0.0020(16) -0.0150(19)
    C30 0.0485(16) 0.0566(17) 0.0376(14) -0.0043(14) 0.0049(14) 0.0043(13)
    C31 0.0452(16) 0.069(2) 0.0489(17) -0.0060(15) 0.0009(14) 0.0040(15)
    C32 0.0481(16) 0.0616(18) 0.0481(17) 0.0003(15) 0.0016(14) 0.0032(15)
    C33 0.0492(16) 0.0509(16) 0.0495(17) -0.0027(14) 0.0012(14) -0.0018(14)
    C34 0.0522(18) 0.070(2) 0.0548(19) 0.0006(17) 0.0037(16) 0.0054(16)
    C35 0.060(2) 0.070(2) 0.070(2) -0.0032(18) 0.0194(19) 0.0031(18)
    C36 0.054(2) 0.059(2) 0.091(3) -0.0054(17) 0.018(2) -0.0091(19)
    C37 0.057(2) 0.065(2) 0.077(2) 0.0075(18) -0.0123(19) -0.012(2)
    C38 0.064(2) 0.065(2) 0.0564(19) 0.0058(17) -0.0020(17) -0.0009(16)
    O1 0.0415(10) 0.0474(10) 0.0432(10) -0.0053(9) -0.0061(9) -0.0015(9)
    O2 0.0426(12) 0.0834(16) 0.0478(12) -0.0039(11) 0.0047(10) -0.0116(11)
    O3 0.0438(11) 0.0553(11) 0.0395(10) -0.0036(9) -0.0010(9) 0.0037(9)
    O4 0.0557(13) 0.102(2) 0.0418(12) 0.0007(13) -0.0019(11) -0.0032(12)
_geom_special_details
;
All e.s.d.'s (except the e.s.d. in the dihedral angle between two l.s. planes)
are estimated using the full covariance matrix. The cell e.s.d.'s are taken
into account individually in the estimation of e.s.d.'s in distances, angles
and torsion angles; correlations between e.s.d.'s in cell parameters are only
used when they are defined by crystal symmetry. An approximate (isotropic)
treatment of cell e.s.d.'s is used for estimating e.s.d.'s involving l.s.
planes.
;
loop_
    _geom_bond_atom_site_label_1
    _geom_bond_atom_site_label_2
    _geom_bond_site_symmetry_2
    _geom_bond_distance
    _geom_bond_publ_flag
    C1 C10 . 1.371(5) ?
    C1 C2 . 1.388(5) ?
    C1 H1A . 0.930 ?
    C2 C3 . 1.357(4) ?
    C2 H2A . 0.930 ?
    C3 C4 . 1.417(4) ?
    C3 H3A . 0.930 ?
    C4 C9 . 1.414(4) ?
    C4 C5 . 1.434(4) ?
    C5 C6 . 1.364(4) ?
    C5 C15 . 1.491(4) ?
    C6 O1 . 1.399(3) ?
    C6 C7 . 1.402(4) ?
    C7 C8 . 1.350(4) ?
    C7 H7A . 0.930 ?
    C8 C9 . 1.425(4) ?
    C8 H8A . 0.930 ?
    C9 C10 . 1.411(4) ?
    C10 H10A . 0.930 ?
    C11 C20 . 1.354(5) ?
    C11 C12 . 1.396(5) ?
    C11 H11A . 0.930 ?
    C12 C13 . 1.359(5) ?
    C12 H12A . 0.930 ?
    C13 C14 . 1.415(4) ?
    C13 H13A . 0.930 ?
    C14 C19 . 1.425(4) ?
    C14 C15 . 1.433(4) ?
    C15 C16 . 1.369(4) ?
    C16 O3 . 1.403(4) ?
    C16 C17 . 1.404(4) ?
    C17 C18 . 1.348(5) ?
    C17 H17A . 0.930 ?
    C18 C19 . 1.420(4) ?
    C18 H18A . 0.930 ?
    C19 C20 . 1.409(5) ?
    C20 H20A . 0.930 ?
    C21 O2 . 1.204(4) ?
    C21 O1 . 1.363(4) ?
    C21 C22 . 1.459(4) ?
    C22 C23 . 1.316(4) ?
    C22 H22A . 0.930 ?
    C23 C24 . 1.469(4) ?
    C23 H23A . 0.930 ?
    C24 C25 . 1.376(5) ?
    C24 C29 . 1.382(5) ?
    C25 C26 . 1.384(5) ?
    C25 H25A . 0.930 ?
    C26 C27 . 1.355(6) ?
    C26 H26A . 0.930 ?
    C27 C28 . 1.363(6) ?
    C27 H27A . 0.930 ?
    C28 C29 . 1.395(5) ?
    C28 H28A . 0.930 ?
    C29 H29A . 0.930 ?
    C30 O4 . 1.201(4) ?
    C30 O3 . 1.367(3) ?
    C30 C31 . 1.465(5) ?
    C31 C32 . 1.320(5) ?
    C31 H31A . 0.930 ?
    C32 C33 . 1.466(5) ?
    C32 H32A . 0.930 ?
    C33 C34 . 1.386(5) ?
    C33 C38 . 1.389(5) ?
    C34 C35 . 1.376(5) ?
    C34 H34A . 0.930 ?
    C35 C36 . 1.379(6) ?
    C35 H35A . 0.930 ?
    C36 C37 . 1.370(6) ?
    C36 H36A . 0.930 ?
    C37 C38 . 1.383(5) ?
    C37 H37A . 0.930 ?
    C38 H38A . 0.930 ?
loop_
    _geom_angle_atom_site_label_1
    _geom_angle_atom_site_label_2
    _geom_angle_atom_site_label_3
    _geom_angle_site_symmetry_1
    _geom_angle_site_symmetry_3
    _geom_angle
    _geom_angle_publ_flag
    C10 C1 C2 . . 120.2(3) ?
    C10 C1 H1A . . 119.9 ?
    C2 C1 H1A . . 119.9 ?
    C3 C2 C1 . . 121.2(3) ?
    C3 C2 H2A . . 119.4 ?
    C1 C2 H2A . . 119.4 ?
    C2 C3 C4 . . 120.7(3) ?
    C2 C3 H3A . . 119.6 ?
    C4 C3 H3A . . 119.6 ?
    C9 C4 C3 . . 118.1(3) ?
    C9 C4 C5 . . 119.8(2) ?
    C3 C4 C5 . . 122.1(3) ?
    C6 C5 C4 . . 117.9(3) ?
    C6 C5 C15 . . 121.2(3) ?
    C4 C5 C15 . . 120.8(2) ?
    C5 C6 O1 . . 119.7(2) ?
    C5 C6 C7 . . 122.9(3) ?
    O1 C6 C7 . . 117.2(3) ?
    C8 C7 C6 . . 119.8(3) ?
    C8 C7 H7A . . 120.1 ?
    C6 C7 H7A . . 120.1 ?
    C7 C8 C9 . . 120.7(3) ?
    C7 C8 H8A . . 119.6 ?
    C9 C8 H8A . . 119.6 ?
    C10 C9 C4 . . 119.6(3) ?
    C10 C9 C8 . . 121.5(3) ?
    C4 C9 C8 . . 118.8(3) ?
    C1 C10 C9 . . 120.2(3) ?
    C1 C10 H10A . . 119.9 ?
    C9 C10 H10A . . 119.9 ?
    C20 C11 C12 . . 119.7(3) ?
    C20 C11 H11A . . 120.1 ?
    C12 C11 H11A . . 120.1 ?
    C13 C12 C11 . . 121.5(3) ?
    C13 C12 H12A . . 119.2 ?
    C11 C12 H12A . . 119.2 ?
    C12 C13 C14 . . 120.6(3) ?
    C12 C13 H13A . . 119.7 ?
    C14 C13 H13A . . 119.7 ?
    C13 C14 C19 . . 117.6(3) ?
    C13 C14 C15 . . 123.0(3) ?
    C19 C14 C15 . . 119.4(3) ?
    C16 C15 C14 . . 118.2(3) ?
    C16 C15 C5 . . 121.6(2) ?
    C14 C15 C5 . . 120.2(2) ?
    C15 C16 O3 . . 117.3(2) ?
    C15 C16 C17 . . 122.7(3) ?
    O3 C16 C17 . . 119.9(3) ?
    C18 C17 C16 . . 119.4(3) ?
    C18 C17 H17A . . 120.3 ?
    C16 C17 H17A . . 120.3 ?
    C17 C18 C19 . . 121.5(3) ?
    C17 C18 H18A . . 119.2 ?
    C19 C18 H18A . . 119.2 ?
    C20 C19 C18 . . 121.8(3) ?
    C20 C19 C14 . . 119.6(3) ?
    C18 C19 C14 . . 118.5(3) ?
    C11 C20 C19 . . 120.9(3) ?
    C11 C20 H20A . . 119.6 ?
    C19 C20 H20A . . 119.6 ?
    O2 C21 O1 . . 122.9(3) ?
    O2 C21 C22 . . 124.9(3) ?
    O1 C21 C22 . . 112.2(3) ?
    C23 C22 C21 . . 124.3(3) ?
    C23 C22 H22A . . 117.9 ?
    C21 C22 H22A . . 117.9 ?
    C22 C23 C24 . . 126.3(3) ?
    C22 C23 H23A . . 116.8 ?
    C24 C23 H23A . . 116.8 ?
    C25 C24 C29 . . 118.1(3) ?
    C25 C24 C23 . . 119.2(3) ?
    C29 C24 C23 . . 122.7(3) ?
    C24 C25 C26 . . 121.2(4) ?
    C24 C25 H25A . . 119.4 ?
    C26 C25 H25A . . 119.4 ?
    C27 C26 C25 . . 120.1(4) ?
    C27 C26 H26A . . 120.0 ?
    C25 C26 H26A . . 120.0 ?
    C26 C27 C28 . . 120.1(3) ?
    C26 C27 H27A . . 119.9 ?
    C28 C27 H27A . . 119.9 ?
    C27 C28 C29 . . 120.2(4) ?
    C27 C28 H28A . . 119.9 ?
    C29 C28 H28A . . 119.9 ?
    C24 C29 C28 . . 120.2(4) ?
    C24 C29 H29A . . 119.9 ?
    C28 C29 H29A . . 119.9 ?
    O4 C30 O3 . . 123.5(3) ?
    O4 C30 C31 . . 125.8(3) ?
    O3 C30 C31 . . 110.7(3) ?
    C32 C31 C30 . . 120.0(3) ?
    C32 C31 H31A . . 120.0 ?
    C30 C31 H31A . . 120.0 ?
    C31 C32 C33 . . 129.0(3) ?
    C31 C32 H32A . . 115.5 ?
    C33 C32 H32A . . 115.5 ?
    C34 C33 C38 . . 118.5(3) ?
    C34 C33 C32 . . 118.5(3) ?
    C38 C33 C32 . . 123.0(3) ?
    C35 C34 C33 . . 121.3(4) ?
    C35 C34 H34A . . 119.3 ?
    C33 C34 H34A . . 119.3 ?
    C34 C35 C36 . . 119.5(4) ?
    C34 C35 H35A . . 120.3 ?
    C36 C35 H35A . . 120.3 ?
    C37 C36 C35 . . 120.1(3) ?
    C37 C36 H36A . . 119.9 ?
    C35 C36 H36A . . 119.9 ?
    C36 C37 C38 . . 120.5(4) ?
    C36 C37 H37A . . 119.7 ?
    C38 C37 H37A . . 119.7 ?
    C37 C38 C33 . . 120.0(3) ?
    C37 C38 H38A . . 120.0 ?
    C33 C38 H38A . . 120.0 ?
    C21 O1 C6 . . 118.3(2) ?
    C30 O3 C16 . . 118.9(2) ?
loop_
    _geom_torsion_atom_site_label_1
    _geom_torsion_atom_site_label_2
    _geom_torsion_atom_site_label_3
    _geom_torsion_atom_site_label_4
    _geom_torsion_site_symmetry_1
    _geom_torsion_site_symmetry_2
    _geom_torsion_site_symmetry_3
    _geom_torsion_site_symmetry_4
    _geom_torsion
    _geom_torsion_publ_flag
    C10 C1 C2 C3 . . . . 0.0(5) ?
    C1 C2 C3 C4 . . . . -0.6(5) ?
    C2 C3 C4 C9 . . . . 1.6(4) ?
    C2 C3 C4 C5 . . . . -175.3(3) ?
    C9 C4 C5 C6 . . . . 1.1(4) ?
    C3 C4 C5 C6 . . . . 177.9(3) ?
    C9 C4 C5 C15 . . . . -175.7(2) ?
    C3 C4 C5 C15 . . . . 1.1(4) ?
    C4 C5 C6 O1 . . . . -172.3(2) ?
    C15 C5 C6 O1 . . . . 4.4(4) ?
    C4 C5 C6 C7 . . . . 1.7(4) ?
    C15 C5 C6 C7 . . . . 178.5(3) ?
    C5 C6 C7 C8 . . . . -2.3(4) ?
    O1 C6 C7 C8 . . . . 171.9(3) ?
    C6 C7 C8 C9 . . . . 0.0(4) ?
    C3 C4 C9 C10 . . . . -1.9(4) ?
    C5 C4 C9 C10 . . . . 175.0(2) ?
    C3 C4 C9 C8 . . . . 179.8(3) ?
    C5 C4 C9 C8 . . . . -3.3(4) ?
    C7 C8 C9 C10 . . . . -175.5(3) ?
    C7 C8 C9 C4 . . . . 2.7(4) ?
    C2 C1 C10 C9 . . . . -0.4(5) ?
    C4 C9 C10 C1 . . . . 1.4(4) ?
    C8 C9 C10 C1 . . . . 179.6(3) ?
    C20 C11 C12 C13 . . . . 1.3(6) ?
    C11 C12 C13 C14 . . . . 0.2(5) ?
    C12 C13 C14 C19 . . . . -1.9(4) ?
    C12 C13 C14 C15 . . . . 176.5(3) ?
    C13 C14 C15 C16 . . . . -178.6(3) ?
    C19 C14 C15 C16 . . . . -0.3(4) ?
    C13 C14 C15 C5 . . . . 1.1(4) ?
    C19 C14 C15 C5 . . . . 179.5(2) ?
    C6 C5 C15 C16 . . . . 109.7(3) ?
    C4 C5 C15 C16 . . . . -73.6(4) ?
    C6 C5 C15 C14 . . . . -70.1(4) ?
    C4 C5 C15 C14 . . . . 106.6(3) ?
    C14 C15 C16 O3 . . . . -179.6(2) ?
    C5 C15 C16 O3 . . . . 0.7(4) ?
    C14 C15 C16 C17 . . . . -3.1(4) ?
    C5 C15 C16 C17 . . . . 177.1(3) ?
    C15 C16 C17 C18 . . . . 3.3(5) ?
    O3 C16 C17 C18 . . . . 179.6(3) ?
    C16 C17 C18 C19 . . . . 0.1(5) ?
    C17 C18 C19 C20 . . . . 176.3(3) ?
    C17 C18 C19 C14 . . . . -3.4(5) ?
    C13 C14 C19 C20 . . . . 2.1(4) ?
    C15 C14 C19 C20 . . . . -176.3(3) ?
    C13 C14 C19 C18 . . . . -178.2(3) ?
    C15 C14 C19 C18 . . . . 3.4(4) ?
    C12 C11 C20 C19 . . . . -1.1(5) ?
    C18 C19 C20 C11 . . . . 179.6(3) ?
    C14 C19 C20 C11 . . . . -0.7(5) ?
    O2 C21 C22 C23 . . . . 165.2(3) ?
    O1 C21 C22 C23 . . . . -14.2(4) ?
    C21 C22 C23 C24 . . . . -175.0(3) ?
    C22 C23 C24 C25 . . . . 162.3(4) ?
    C22 C23 C24 C29 . . . . -15.3(6) ?
    C29 C24 C25 C26 . . . . 3.2(6) ?
    C23 C24 C25 C26 . . . . -174.4(4) ?
    C24 C25 C26 C27 . . . . -2.1(7) ?
    C25 C26 C27 C28 . . . . 0.1(7) ?
    C26 C27 C28 C29 . . . . 0.7(7) ?
    C25 C24 C29 C28 . . . . -2.4(6) ?
    C23 C24 C29 C28 . . . . 175.1(4) ?
    C27 C28 C29 C24 . . . . 0.5(7) ?
    O4 C30 C31 C32 . . . . -4.8(6) ?
    O3 C30 C31 C32 . . . . 174.8(3) ?
    C30 C31 C32 C33 . . . . 179.8(3) ?
    C31 C32 C33 C34 . . . . 165.9(4) ?
    C31 C32 C33 C38 . . . . -15.7(6) ?
    C38 C33 C34 C35 . . . . 0.0(6) ?
    C32 C33 C34 C35 . . . . 178.5(3) ?
    C33 C34 C35 C36 . . . . 0.9(6) ?
    C34 C35 C36 C37 . . . . -1.1(6) ?
    C35 C36 C37 C38 . . . . 0.4(6) ?
    C36 C37 C38 C33 . . . . 0.4(6) ?
    C34 C33 C38 C37 . . . . -0.6(5) ?
    C32 C33 C38 C37 . . . . -179.1(3) ?
    O2 C21 O1 C6 . . . . -15.5(4) ?
    C22 C21 O1 C6 . . . . 163.9(2) ?
    C5 C6 O1 C21 . . . . -69.4(3) ?
    C7 C6 O1 C21 . . . . 116.2(3) ?
    O4 C30 O3 C16 . . . . 2.2(5) ?
    C31 C30 O3 C16 . . . . -177.5(2) ?
    C15 C16 O3 C30 . . . . -134.4(3) ?
    C17 C16 O3 C30 . . . . 49.0(4) ?
loop_
    _geom_hbond_atom_site_label_D
    _geom_hbond_atom_site_label_H
    _geom_hbond_atom_site_label_A
    _geom_hbond_site_symmetry_A
    _geom_hbond_distance_DH
    _geom_hbond_distance_HA
    _geom_hbond_distance_DA
    _geom_hbond_angle_DHA
    C23 H23A O1 . 0.93 2.38 2.736(3) 102.5
    C32 H32A O4 . 0.93 2.49 2.833(4) 102.3
    C11 C11A Cg1 1_655 0.93 2.85 3.746(3) 162
    C2 H2A Cg2 2_465 0.93 2.74 3.507(3) 140
data_global
_journal_date_recd_electronic     2008-02-26
_journal_date_accepted     2008-04-02
_journal_name_full     'Acta Crystallographica, Section E'
_journal_year     2008
_journal_volume     64
_journal_issue      5
_journal_page_first     o819
_journal_page_last     o819
_journal_paper_category     QO
_journal_coeditor_code     BI2285
_publ_contact_author_name     'Weng Wen'
_publ_contact_author_address
;
Department of Chemistry and Environmental Science
Zhangzhou Normal University
Zhangzhou,Fujian,363000,
People's Republic of China
;
_publ_contact_author_email     ghx919@yahoo.com.cn
_publ_contact_author_fax     '86 596 2591445'
_publ_contact_author_phone     '86 596 2591445'
_publ_section_title
;
(<i>R</i>)-1,1'-Binaphthalene-2,2'-diyl dicinnamate
;
loop_
    _publ_author_name
    _publ_author_footnote
    _publ_author_address
    'Weng, Wen' .
;
Department of Chemistry and Environmental Science
Zhangzhou Normal University
Zhangzhou
Fujian 363000
People's Republic of China
;
    'Guo, Hong-Xu' .
;
Department of Chemistry and Environmental Science
Zhangzhou Normal University
Zhangzhou
Fujian 363000
People's Republic of China
;
    'Chen, Zhi-Fen' .
;
Department of Chemistry and Environmental Science
Zhangzhou Normal University
Zhangzhou
Fujian 363000
People's Republic of China
;
    'Wang, Qing-Hua' .
;
Department of Chemistry and Environmental Science
Zhangzhou Normal University
Zhangzhou
Fujian 363000
People's Republic of China
;
    'Yao, Bi-Xia' .
;
Department of Chemistry and Environmental Science
Zhangzhou Normal University
Zhangzhou
Fujian 363000
People's Republic of China
;
