# Supplementary material for: (R)-1,1′-Binaphthalene-2,2′-diyl dicinnamate
Source: Acta Crystallogr Sect E Struct Rep Online. 2008 Apr 10;64(Pt 5):o819. doi: 10.1107/S1600536808008878 (PMC2961303; doi:10.1107/S1600536808008878)
Supplement: Supplementary file 2 [file e-64-0o819-Isup2.hkl]

# 
# h,k,l, Fc-squared, Fo-squared, sigma(Fo-squared) and status flag 
# 
data_I
_shelx_title '  _rww1' 
_shelx_refln_list_code          4 
_shelx_F_calc_maximum      142.16 
_exptl_crystal_F_000      1144.00 
_reflns_d_resolution_high  0.8301 
 
loop_ 
 _symmetry_equiv_pos_as_xyz 
 'x, y, z' 
 'x+1/2, -y+1/2, -z' 
 '-x, y+1/2, -z+1/2' 
 '-x+1/2, -y, z+1/2' 
 
_cell_length_a    10.3391 
_cell_length_b    15.3522 
_cell_length_c    17.6595 
_cell_angle_alpha  90.000 
_cell_angle_beta   90.000 
_cell_angle_gamma  90.000 
 
_shelx_F_squared_multiplier     1.000 
 
loop_ 
 _refln_index_h 
 _refln_index_k 
 _refln_index_l 
 _refln_F_squared_calc 
 _refln_F_squared_meas 
 _refln_F_squared_sigma 
 _refln_observed_status 
   2   0   0     7247.26     6834.40     52.66 o 
   4   0   0     3980.04     4165.35     25.42 o 
   6   0   0        2.45       -2.40      3.26 o 
   8   0   0      698.89      659.22     18.00 o 
  10   0   0     1083.48     1157.14     45.43 o 
  12   0   0       27.40       12.30      7.99 o 
   2   1   0      131.01      118.94      2.13 o 
   3   1   0     1492.85     1319.61      7.71 o 
   4   1   0      152.55      131.79      3.06 o 
   5   1   0     1027.41      989.78      9.78 o 
   6   1   0     1364.75     1525.58     18.46 o 
   7   1   0      473.80      449.45      9.79 o 
   8   1   0      354.38      347.41      8.46 o 
   9   1   0      110.12      134.62      5.25 o 
  10   1   0       33.84       30.76      4.95 o 
  11   1   0      288.26      302.33     26.22 o 
  12   1   0      145.64      131.10     23.10 o 
   1   2   0       85.49       88.10      6.32 o 
   2   2   0     1227.46     1130.59     11.06 o 
   3   2   0      503.94      482.21      5.81 o 
   4   2   0      424.80      392.97      6.87 o 
   5   2   0     1008.91     1050.38     10.23 o 
   6   2   0      180.65      206.78      6.22 o 
   7   2   0       41.60       52.57      3.08 o 
   8   2   0      625.22      649.67     12.64 o 
   9   2   0       28.52       29.43      2.99 o 
  10   2   0      156.12      173.90      9.65 o 
  11   2   0       43.75       76.23      7.71 o 
  12   2   0      108.98      134.37     39.06 o 
   1   3   0     1518.12     1365.51     11.44 o 
   2   3   0        7.48       15.98      2.58 o 
   3   3   0     1301.22     1227.06      9.97 o 
   4   3   0      940.73      901.58      9.14 o 
   5   3   0     1014.86     1046.48     10.44 o 
   6   3   0      227.09      248.08      6.06 o 
   7   3   0       21.98       18.90      1.68 o 
   8   3   0      205.23      210.43      6.15 o 
   9   3   0       89.80       83.86      5.68 o 
  10   3   0       36.66       38.16      4.12 o 
  11   3   0      169.84      177.57     14.59 o 
  12   3   0      123.41      120.24     12.92 o 
   1   4   0      141.86      124.86      2.72 o 
   2   4   0     1917.82     1653.56     13.57 o 
   3   4   0      124.33      114.37      2.74 o 
   4   4   0       42.92       42.08      1.95 o 
   5   4   0     1587.01     1644.76     14.75 o 
   6   4   0       28.47       27.81      2.52 o 
   7   4   0       51.80       50.04      3.47 o 
   8   4   0       65.49       67.83      4.79 o 
   9   4   0      330.81      371.70     11.75 o 
  10   4   0        9.82        7.96      3.06 o 
  11   4   0       91.59       81.60     10.70 o 
  12   4   0        8.01       12.68      4.15 o 
   1   5   0     2400.02     2141.11     12.04 o 
   2   5   0     1797.06     1710.64     15.99 o 
   3   5   0       84.80       94.41      2.99 o 
   4   5   0        9.88       10.24      1.34 o 
   5   5   0      564.90      579.97      9.38 o 
   6   5   0       16.33       14.88      1.70 o 
   7   5   0      162.32      167.56      5.05 o 
   8   5   0      308.50      353.29      9.31 o 
   9   5   0       44.85       50.98      4.18 o 
  10   5   0        9.02        7.24      2.56 o 
  11   5   0       15.88       11.77      6.83 o 
   0   6   0      104.59      106.86      3.85 o 
   1   6   0     1819.09     1664.84      9.20 o 
   2   6   0     2729.94     2660.38     19.81 o 
   3   6   0       26.76       23.49      1.40 o 
   4   6   0      195.18      183.14      4.19 o 
   5   6   0      316.86      332.87      6.69 o 
   6   6   0      459.55      474.40     10.07 o 
   7   6   0       39.17       39.94      3.68 o 
   8   6   0     1127.01     1296.49     23.94 o 
   9   6   0      355.09      418.16     14.85 o 
  10   6   0       12.67       11.72      3.85 o 
  11   6   0       55.94       57.44      7.69 o 
   1   7   0      615.18      544.63      7.99 o 
   2   7   0       20.19       21.25      1.54 o 
   3   7   0        4.55        5.36      0.85 o 
   4   7   0      240.42      210.78      5.68 o 
   5   7   0       16.89       11.38      3.03 o 
   6   7   0       29.80       27.46      2.41 o 
   7   7   0       82.70       84.34      5.13 o 
   8   7   0      189.24      191.24      5.79 o 
   9   7   0       98.27       99.87      9.03 o 
  10   7   0        3.50        7.26      2.37 o 
  11   7   0        9.59        7.92      3.84 o 
   0   8   0     3560.00     3806.31     42.62 o 
   1   8   0     3793.90     4072.17     30.58 o 
   2   8   0      422.10      468.82      7.59 o 
   3   8   0      174.95      157.27      4.51 o 
   4   8   0      344.15      339.45      6.23 o 
   5   8   0     1683.42     1732.83     39.81 o 
   6   8   0        3.58        7.45      2.96 o 
   7   8   0       78.84       92.36      6.45 o 
   8   8   0       47.95       50.72      5.72 o 
   9   8   0      194.26      201.91     11.91 o 
  10   8   0       19.38       17.18      4.53 o 
  11   8   0        2.86        0.13      3.86 o 
   1   9   0      942.83      910.28     12.13 o 
   2   9   0      932.74      846.69     11.25 o 
   3   9   0      409.19      458.58      7.71 o 
   4   9   0       89.76       98.98      4.41 o 
   5   9   0       30.18       33.55      3.25 o 
   6   9   0        6.30        8.70      1.54 o 
   7   9   0      756.50      808.65     15.81 o 
   8   9   0     1420.61     1564.65     56.38 o 
   9   9   0       61.15       41.96      6.18 o 
  10   9   0      134.53      136.45     17.24 o 
   0  10   0     2921.23     3185.51     75.68 o 
   1  10   0       57.70       57.80      2.87 o 
   2  10   0       38.12       43.25      2.88 o 
   3  10   0     1038.57     1172.86     21.04 o 
   4  10   0      158.65      159.31      6.34 o 
   5  10   0      135.38      151.49      7.49 o 
   6  10   0      146.26      156.08      4.53 o 
   7  10   0      103.40       98.85      5.00 o 
   8  10   0      107.89      121.46     10.16 o 
   9  10   0       61.02       58.07      7.66 o 
  10  10   0        1.02        4.03      4.55 o 
   1  11   0       27.94       29.23      2.72 o 
   2  11   0      679.47      705.20     11.84 o 
   3  11   0      160.30      138.30      7.04 o 
   4  11   0      288.91      249.09      7.98 o 
   5  11   0       32.05       29.98      3.85 o 
   6  11   0      100.58      104.03      7.04 o 
   7  11   0      127.12      131.86     11.16 o 
   8  11   0     1109.17     1246.18     76.19 o 
   9  11   0        9.66       16.55      5.86 o 
  10  11   0        5.69        9.71      4.01 o 
   0  12   0      747.64      798.03     20.78 o 
   1  12   0       50.39       46.50      3.36 o 
   2  12   0      522.56      533.28      9.75 o 
   3  12   0      766.83      824.07     16.84 o 
   4  12   0      404.53      399.03     11.39 o 
   5  12   0      162.06      145.24      8.77 o 
   6  12   0       86.64       87.91     10.11 o 
   7  12   0       28.62       17.67      4.12 o 
   8  12   0       37.33       27.70      7.51 o 
   9  12   0        7.25        0.25      4.04 o 
   1  13   0       36.45       35.59      3.33 o 
   2  13   0        0.11        4.42      3.06 o 
   3  13   0      184.57      164.58      7.84 o 
   4  13   0       90.04      101.54      7.40 o 
   5  13   0       80.05       91.88     11.67 o 
   6  13   0       28.56       21.74      9.64 o 
   7  13   0        9.90        4.15      3.71 o 
   8  13   0       11.57        3.69      6.07 o 
   0  14   0       32.98       27.74      5.38 o 
   1  14   0       49.35       49.37      3.80 o 
   2  14   0        1.18        3.66      1.79 o 
   3  14   0       15.04       15.31      4.34 o 
   4  14   0      111.19      109.81     11.62 o 
   5  14   0       31.59       31.44      6.46 o 
   6  14   0        4.71        9.97      4.66 o 
   7  14   0       52.76       48.63     12.97 o 
   8  14   0        8.37        9.56      3.98 o 
   1  15   0      165.13      166.99      6.74 o 
   2  15   0        1.12        1.87      1.97 o 
   3  15   0        3.04        6.85      2.17 o 
   4  15   0        2.05       23.41      6.50 o 
   5  15   0        2.07       14.72      4.59 o 
   6  15   0        3.38       19.91      5.84 o 
   7  15   0        1.68       15.27      5.14 o 
   0  16   0        0.31       13.06      3.88 o 
   1  16   0      137.03      159.61      9.34 o 
   2  16   0        4.85        5.66      3.21 o 
   3  16   0        4.62       10.72      4.62 o 
   4  16   0        0.60        7.97      6.50 o 
   5  16   0        0.00       11.75      7.54 o 
   6  16   0       57.58       63.37      8.62 o 
   1  17   0      187.45      200.78     19.51 o 
   2  17   0        0.24       12.31      6.72 o 
   3  17   0        1.19       -1.09      5.63 o 
   4  17   0       13.38        9.78      6.41 o 
   0  18   0       66.85       60.37     15.79 o 
   1  18   0       15.89       24.85      8.10 o 
   2  18   0       55.46       47.99     10.98 o 
   2   0   1     1836.10     1717.12      7.93 o 
   3   0   1      548.49      534.91      6.51 o 
   4   0   1        2.84        5.51      1.00 o 
   5   0   1     2029.77     2026.61     17.71 o 
   6   0   1      409.59      443.97      7.50 o 
   7   0   1        0.13        3.43      2.27 o 
   8   0   1        4.31        9.23      1.44 o 
   9   0   1      887.91      986.45     17.64 o 
  10   0   1       72.76       78.31      7.47 o 
  11   0   1       29.61       24.03      5.30 o 
  12   0   1        0.20        4.24      5.14 o 
   2   1   1     3799.04     3708.75     11.56 o 
   3   1   1     1646.35     1519.58      6.30 o 
   4   1   1      182.65      171.56      2.41 o 
   5   1   1     1422.60     1527.86     10.41 o 
   6   1   1       88.46      101.56      2.59 o 
   7   1   1      208.63      227.99      4.36 o 
   8   1   1      461.94      479.73      7.13 o 
   9   1   1      112.80      113.55      4.07 o 
  10   1   1      107.80      117.82      6.90 o 
  11   1   1       13.49       15.36      2.85 o 
  12   1   1        9.09       10.81      2.81 o 
   1   2   1      531.71      447.78      3.52 o 
   2   2   1     8040.64     7834.84     20.59 o 
   3   2   1       23.20       20.35      1.04 o 
   4   2   1       91.66       86.84      1.92 o 
   5   2   1     1589.01     1729.92     10.63 o 
   6   2   1        6.77        8.03      1.17 o 
   7   2   1      110.04      118.27      3.85 o 
   8   2   1      714.40      783.37     10.72 o 
   9   2   1      190.11      212.99      4.98 o 
  10   2   1      106.40       98.05      5.64 o 
  11   2   1       11.75       12.91      2.86 o 
  12   2   1        3.30        8.45      2.81 o 
   0   3   1     3168.02     2966.20     15.66 o 
   1   3   1     1990.10     1862.14      7.21 o 
   2   3   1      873.41      790.41      7.14 o 
   3   3   1      813.24      728.63      5.51 o 
   4   3   1     2443.39     2365.03     12.95 o 
   5   3   1       48.26       45.38      1.86 o 
   6   3   1     1093.97     1207.28     10.83 o 
   7   3   1      782.80      780.39     10.71 o 
   8   3   1      466.74      491.84      7.13 o 
   9   3   1      404.43      437.90      7.46 o 
  10   3   1       36.28       33.76      4.12 o 
  11   3   1        4.62        7.24      2.55 o 
  12   3   1       87.53       84.98      8.94 o 
   1   4   1     6960.00     6713.31     22.94 o 
   2   4   1      724.20      622.59      4.75 o 
   3   4   1      525.62      508.49      4.35 o 
   4   4   1      491.73      533.91      5.66 o 
   5   4   1     1849.02     1879.99     11.49 o 
   6   4   1      653.55      720.79      8.03 o 
   7   4   1      938.90      956.35     12.35 o 
   8   4   1      110.64      111.65      4.39 o 
   9   4   1       39.81       39.40      2.68 o 
  10   4   1      243.42      240.57      9.97 o 
  11   4   1        6.87       14.22     11.18 o 
  12   4   1       16.71       17.59      4.89 o 
   0   5   1     8333.37     8102.63     53.59 o 
   1   5   1     2910.26     2692.09      8.72 o 
   2   5   1     1551.25     1422.20      7.76 o 
   3   5   1      562.01      535.63      5.61 o 
   4   5   1     1001.42     1072.02      7.22 o 
   5   5   1      548.12      585.42      6.22 o 
   6   5   1       37.92       33.33      2.45 o 
   7   5   1      373.57      360.41      5.45 o 
   8   5   1      873.82      913.91     10.71 o 
   9   5   1       13.72       13.89      2.33 o 
  10   5   1       16.63       14.34      2.16 o 
  11   5   1       50.82       39.75      4.80 o 
   0   6   1     6030.65     6010.25     38.70 o 
   1   6   1      223.49      202.07      3.21 o 
   2   6   1      754.08      710.37      7.44 o 
   3   6   1     1114.63     1121.84      7.03 o 
   4   6   1       31.19       29.49      1.23 o 
   5   6   1      179.87      202.12      4.09 o 
   6   6   1      425.63      452.45      6.84 o 
   7   6   1      360.16      350.97      5.67 o 
   8   6   1       75.60       71.90      4.33 o 
   9   6   1       75.05       84.09      4.70 o 
  10   6   1       18.56       14.08      2.25 o 
  11   6   1        3.32        5.24      2.17 o 
   0   7   1       97.21       74.69      3.19 o 
   1   7   1      329.02      324.49      3.94 o 
   2   7   1     2438.42     2489.42     14.77 o 
   3   7   1      374.87      415.84      5.41 o 
   4   7   1      150.52      111.98      2.77 o 
   5   7   1      119.12      136.80      3.40 o 
   6   7   1      256.05      257.15      4.33 o 
   7   7   1      285.92      281.26      5.00 o 
   8   7   1      226.66      239.67      4.41 o 
   9   7   1       15.85       15.23      2.29 o 
  10   7   1        7.88       11.28      2.29 o 
  11   7   1        8.25        3.82      3.85 o 
   0   8   1     4690.68     4749.86     35.03 o 
   1   8   1      839.86      873.54      6.33 o 
   2   8   1      960.95      988.15      7.21 o 
   3   8   1       28.93       37.50      1.76 o 
   4   8   1       99.73      104.82      3.19 o 
   5   8   1       67.79       65.17      2.60 o 
   6   8   1       19.93       16.86      1.22 o 
   7   8   1      264.09      288.19      5.05 o 
   8   8   1      144.60      144.87      4.75 o 
   9   8   1       71.46       79.63      5.48 o 
  10   8   1       11.82       12.24      4.46 o 
  11   8   1       10.92       10.82      2.64 o 
   0   9   1      358.40      383.23      6.56 o 
   1   9   1       57.01       53.91      1.89 o 
   2   9   1      379.24      387.55      5.13 o 
   3   9   1      256.35      242.02      4.31 o 
   4   9   1       40.52       37.28      1.86 o 
   5   9   1       82.17       88.58      3.86 o 
   6   9   1       75.18       77.40      3.99 o 
   7   9   1      132.73      128.19      3.77 o 
   8   9   1      129.58      131.74      5.94 o 
   9   9   1       34.30       25.44      3.25 o 
  10   9   1       37.02       41.14      5.23 o 
   0  10   1      619.98      636.47     10.30 o 
   1  10   1      497.25      505.78      6.17 o 
   2  10   1      549.76      567.83      7.99 o 
   3  10   1      262.01      268.44      5.28 o 
   4  10   1       53.27       61.03      2.93 o 
   5  10   1       32.59       33.36      2.32 o 
   6  10   1      104.42      111.85      4.83 o 
   7  10   1      368.02      410.76     10.38 o 
   8  10   1      170.37      172.79      7.21 o 
   9  10   1      146.68      165.30     10.89 o 
  10  10   1        1.03        7.20      5.61 o 
   0  11   1      523.95      542.25      9.98 o 
   1  11   1      933.85      935.75     10.89 o 
   2  11   1      196.19      214.01      3.81 o 
   3  11   1       68.70       72.04      3.32 o 
   4  11   1       11.67       12.51      1.97 o 
   5  11   1       22.52       20.54      1.70 o 
   6  11   1       23.95       25.33      2.56 o 
   7  11   1      169.50      171.46      5.56 o 
   8  11   1       20.90       17.16      2.71 o 
   9  11   1       42.51       47.73      5.65 o 
   0  12   1      135.27      141.49      5.85 o 
   1  12   1      103.93      104.96      4.02 o 
   2  12   1      111.34      109.50      4.25 o 
   3  12   1       79.10       84.59      4.49 o 
   4  12   1      159.12      189.62      4.10 o 
   5  12   1      261.65      268.44      6.67 o 
   6  12   1       25.02       26.57      3.34 o 
   7  12   1       24.64       14.98      2.97 o 
   8  12   1       31.83       29.97      5.12 o 
   9  12   1       16.03        9.45      3.22 o 
   0  13   1        0.01        6.43      2.28 o 
   1  13   1       16.72       17.95      1.55 o 
   2  13   1      171.82      156.55      3.43 o 
   3  13   1        2.18        5.20      1.97 o 
   4  13   1      150.48      155.11      5.74 o 
   5  13   1       17.19       17.54      2.74 o 
   6  13   1      176.86      188.95     10.19 o 
   7  13   1        3.67       16.47      3.15 o 
   8  13   1       18.52       15.53      3.88 o 
   0  14   1       82.90       85.77      6.30 o 
   1  14   1       23.46       20.95      2.15 o 
   2  14   1       31.72       40.33      3.08 o 
   3  14   1       23.47       20.48      2.09 o 
   4  14   1       90.07       98.18      7.85 o 
   5  14   1      142.06      150.87      8.26 o 
   6  14   1        2.49        4.55      4.21 o 
   7  14   1       53.29       50.90      5.82 o 
   8  14   1        7.20        7.41      4.13 o 
   0  15   1      141.67      157.48      9.27 o 
   1  15   1      291.23      308.57      7.21 o 
   2  15   1      107.20       99.52      4.83 o 
   3  15   1       83.16       82.10      5.78 o 
   4  15   1       25.39       16.82      4.62 o 
   5  15   1        5.57        6.98      3.71 o 
   6  15   1        1.68        5.61      4.40 o 
   7  15   1       46.96       43.19      6.68 o 
   0  16   1      220.62      231.27     11.53 o 
   1  16   1       11.78       10.67      1.74 o 
   2  16   1       68.06       58.94      5.03 o 
   3  16   1       22.69       20.08      3.59 o 
   4  16   1       10.16       13.42      3.41 o 
   5  16   1       35.91       35.11      5.02 o 
   6  16   1        1.56        8.38      2.90 o 
   0  17   1       32.11       26.07      8.20 o 
   1  17   1       34.16       35.16      6.91 o 
   2  17   1       44.48       33.78      5.83 o 
   3  17   1        5.43       16.53      3.75 o 
   4  17   1       18.95       25.15      4.99 o 
   0  18   1        7.69       12.72      8.60 o 
   1  18   1       74.75       79.65      8.04 o 
   2  18   1        9.27       10.73      2.92 o 
   1   0   2        9.63       12.93      1.05 o 
   2   0   2    16347.80    16597.20     58.70 o 
   3   0   2     1747.95     1632.37      9.20 o 
   4   0   2       84.27      100.84      2.99 o 
   5   0   2      340.01      319.64      6.12 o 
   6   0   2       98.75       99.63      3.76 o 
   7   0   2       91.76       79.47      4.00 o 
   8   0   2      539.98      535.51     10.96 o 
   9   0   2        4.34        7.73      3.32 o 
  10   0   2       17.18        7.52      4.86 o 
  11   0   2       85.53       92.42      8.88 o 
  12   0   2        6.01        7.10      3.38 o 
   1   1   2     1167.84     1036.36      7.30 o 
   2   1   2     1320.44     1208.91      5.63 o 
   3   1   2     1869.55     1709.33      7.33 o 
   4   1   2     2119.80     2019.06     11.25 o 
   5   1   2     1989.32     2203.22     12.76 o 
   6   1   2      263.18      269.30      4.14 o 
   7   1   2      368.81      336.05      5.74 o 
   8   1   2       20.94       19.78      2.55 o 
   9   1   2       43.66       44.17      3.56 o 
  10   1   2      162.35      158.47      5.79 o 
  11   1   2       21.65       19.52      3.73 o 
  12   1   2       48.97       47.47      4.42 o 
   0   2   2      401.00      339.08      3.79 o 
   1   2   2     8145.25     8074.74     21.31 o 
   2   2   2     2365.71     2246.80      7.61 o 
   3   2   2      579.40      502.32      4.19 o 
   4   2   2      102.65      102.94      2.10 o 
   5   2   2      887.44      942.96      7.03 o 
   6   2   2      206.98      222.82      4.34 o 
   7   2   2      403.22      391.43      6.36 o 
   8   2   2      212.35      221.89      4.42 o 
   9   2   2       56.26       59.15      3.27 o 
  10   2   2      286.82      310.08      8.59 o 
  11   2   2       50.51       41.44      5.16 o 
  12   2   2       85.21       80.53      6.62 o 
   0   3   2     7535.32     7302.07     26.02 o 
   1   3   2     2708.91     2584.33     12.94 o 
   2   3   2     1358.64     1175.43      5.68 o 
   3   3   2      225.40      189.89      2.45 o 
   4   3   2      363.15      368.23      4.45 o 
   5   3   2     1589.10     1769.10     11.33 o 
   6   3   2      372.05      359.46      4.66 o 
   7   3   2      149.67      143.93      3.98 o 
   8   3   2      218.33      207.90      4.25 o 
   9   3   2      104.53      111.19      4.98 o 
  10   3   2       21.26       16.99      2.40 o 
  11   3   2       59.96       57.88      4.38 o 
  12   3   2       10.80       13.33      3.15 o 
   0   4   2       53.11       59.65      2.31 o 
   1   4   2     3603.08     3396.28     11.08 o 
   2   4   2      953.76      839.80      6.92 o 
   3   4   2      801.35      775.39      6.08 o 
   4   4   2      372.12      393.91      4.61 o 
   5   4   2      760.13      780.65      6.32 o 
   6   4   2        4.26        6.67      0.98 o 
   7   4   2      402.90      410.48      6.28 o 
   8   4   2       55.77       51.59      2.71 o 
   9   4   2      361.32      359.61      6.68 o 
  10   4   2       28.85       22.40      2.82 o 
  11   4   2        8.92        9.13      3.08 o 
  12   4   2       64.70       73.51      6.92 o 
   0   5   2      409.65      330.31      5.99 o 
   1   5   2     1146.13     1037.44      7.26 o 
   2   5   2      611.69      575.22      5.21 o 
   3   5   2     2320.83     2326.92     13.14 o 
   4   5   2      522.13      558.89      5.39 o 
   5   5   2      303.12      295.74      3.97 o 
   6   5   2      547.44      602.71      7.30 o 
   7   5   2      604.33      609.39      8.34 o 
   8   5   2       16.64       17.27      1.96 o 
   9   5   2        5.31        8.20      1.67 o 
  10   5   2       28.73       26.67      2.75 o 
  11   5   2       65.61       74.88      5.91 o 
   0   6   2     4916.96     4833.89     34.09 o 
   1   6   2     1614.53     1559.81      9.02 o 
   2   6   2     2166.03     2163.99     13.41 o 
   3   6   2      135.28      147.81      3.01 o 
   4   6   2      120.95      126.35      2.35 o 
   5   6   2      252.52      262.78      3.98 o 
   6   6   2       17.88       15.00      1.43 o 
   7   6   2       87.71       88.67      3.56 o 
   8   6   2      245.63      282.15      5.45 o 
   9   6   2       62.52       83.30      4.98 o 
  10   6   2       44.54       40.50      4.41 o 
  11   6   2       13.61       11.46      2.68 o 
   0   7   2     7777.55     8070.41     72.70 o 
   1   7   2     4273.61     4287.95     21.72 o 
   2   7   2      304.76      312.32      4.69 o 
   3   7   2      179.26      157.87      3.17 o 
   4   7   2      444.20      459.30      5.67 o 
   5   7   2       31.31       29.10      1.33 o 
   6   7   2       89.36      103.71      4.26 o 
   7   7   2       11.78       13.39      2.40 o 
   8   7   2       17.02       21.43      2.58 o 
   9   7   2       30.29       31.09      2.76 o 
  10   7   2        8.26        9.17      2.46 o 
  11   7   2        5.28        4.51      2.01 o 
   0   8   2      107.38       94.60      4.28 o 
   1   8   2      254.47      206.55      3.84 o 
   2   8   2      862.18      882.35      7.22 o 
   3   8   2      525.03      541.43      6.35 o 
   4   8   2      116.69      115.39      3.47 o 
   5   8   2      166.80      146.84      3.54 o 
   6   8   2      129.79      109.85      3.98 o 
   7   8   2     1202.98     1322.19     16.85 o 
   8   8   2       37.80       38.17      3.16 o 
   9   8   2       53.76       49.54      3.86 o 
  10   8   2       33.14       36.64      5.12 o 
  11   8   2       18.90       19.81      5.21 o 
   0   9   2      282.14      270.79      5.42 o 
   1   9   2     1200.81     1183.80     10.44 o 
   2   9   2      199.69      208.82      4.55 o 
   3   9   2      218.05      242.30      4.32 o 
   4   9   2      267.97      286.72      5.40 o 
   5   9   2      110.02      108.81      4.54 o 
   6   9   2      471.56      492.52      8.20 o 
   7   9   2        6.82        6.91      1.15 o 
   8   9   2       50.16       45.04      3.09 o 
   9   9   2       38.17       29.29      3.49 o 
  10   9   2       30.44       22.44      3.79 o 
   0  10   2      226.59      223.69      6.55 o 
   1  10   2      142.58      131.96      3.38 o 
   2  10   2       16.62       17.09      1.52 o 
   3  10   2       70.81       87.49      3.88 o 
   4  10   2      204.13      204.22      4.40 o 
   5  10   2      244.50      252.33      5.14 o 
   6  10   2       32.92       41.86      2.98 o 
   7  10   2      120.02      125.49      4.99 o 
   8  10   2      134.12      133.95      7.18 o 
   9  10   2      141.62      130.30      8.72 o 
  10  10   2       37.06       46.38      7.76 o 
   0  11   2      297.33      319.86      7.00 o 
   1  11   2      308.38      294.64      4.61 o 
   2  11   2      382.68      396.36      6.47 o 
   3  11   2      444.24      476.96      7.58 o 
   4  11   2      289.64      308.72      5.53 o 
   5  11   2       42.59       47.03      2.76 o 
   6  11   2      178.43      181.52      4.18 o 
   7  11   2      135.66      119.72      8.56 o 
   8  11   2      218.55      261.34     12.27 o 
   9  11   2       12.70       12.22      4.04 o 
   0  12   2      135.67      141.44      5.41 o 
   1  12   2       61.49       49.62      2.50 o 
   2  12   2       14.52       13.10      1.41 o 
   3  12   2       88.27       90.47      4.51 o 
   4  12   2      144.66      149.96      3.94 o 
   5  12   2      204.48      214.04      5.33 o 
   6  12   2        6.75        6.24      1.98 o 
   7  12   2       29.74       26.03      3.47 o 
   8  12   2       76.11       78.57      7.76 o 
   9  12   2        2.97        7.15      4.03 o 
   0  13   2      144.56      141.94      6.74 o 
   1  13   2       40.40       40.53      2.29 o 
   2  13   2      106.85       90.72      4.39 o 
   3  13   2      108.07      112.99      3.73 o 
   4  13   2      261.65      269.88      7.61 o 
   5  13   2       23.60       21.05      2.86 o 
   6  13   2      143.79      164.27      8.94 o 
   7  13   2       28.94       28.17      4.73 o 
   8  13   2        4.69       15.19      3.54 o 
   0  14   2        6.94        6.33      2.71 o 
   1  14   2      135.41      136.84      3.28 o 
   2  14   2       25.55       22.16      2.28 o 
   3  14   2       25.34       18.77      2.66 o 
   4  14   2       38.39       38.28      3.94 o 
   5  14   2       29.52       33.51      4.84 o 
   6  14   2        2.53        3.63      3.94 o 
   7  14   2       13.46       16.49      3.75 o 
   8  14   2       52.08       44.93      8.23 o 
   0  15   2        0.86        3.87      2.06 o 
   1  15   2       36.87       33.22      2.76 o 
   2  15   2       33.78       35.47      3.63 o 
   3  15   2       14.82       10.86      2.55 o 
   4  15   2       24.00       25.53      3.52 o 
   5  15   2       28.08       26.01      4.66 o 
   6  15   2       11.39       11.94      3.44 o 
   7  15   2       33.00       41.27      5.72 o 
   0  16   2       32.48       28.06      5.07 o 
   1  16   2       79.30       88.66      4.88 o 
   2  16   2       32.25       31.31      3.67 o 
   3  16   2        9.84       12.90      2.75 o 
   4  16   2       33.47       35.04      7.42 o 
   5  16   2        7.85        9.40      3.43 o 
   6  16   2        7.13       17.00      4.31 o 
   0  17   2      197.42      231.80     32.33 o 
   1  17   2       11.51        7.79      3.28 o 
   2  17   2        7.91        3.51      3.12 o 
   3  17   2       30.16       28.88      4.18 o 
   4  17   2       13.62       18.29      4.34 o 
   0  18   2       39.07       26.49      5.72 o 
   1  18   2        0.35        5.76      3.01 o 
   2  18   2       15.43       15.51      4.51 o 
   1   0   3     2876.60     2463.56     10.29 o 
   2   0   3     8655.67     8220.64     29.00 o 
   3   0   3     2681.46     2582.24     14.26 o 
   4   0   3     1848.54     1925.03     16.41 o 
   5   0   3      662.27      741.26      8.28 o 
   6   0   3      121.68      129.06      4.94 o 
   7   0   3       67.27       65.53      3.61 o 
   8   0   3      335.53      342.08      8.10 o 
   9   0   3      318.61      291.33      7.78 o 
  10   0   3      221.33      192.79      8.93 o 
  11   0   3        4.41        4.17      4.97 o 
  12   0   3      111.02      129.70     13.91 o 
   0   1   3     1303.01     1178.49      8.53 o 
   1   1   3    20208.56    21485.74     73.12 o 
   2   1   3     1336.78     1276.02      6.04 o 
   3   1   3      600.26      587.13      4.75 o 
   4   1   3      528.98      483.60      5.17 o 
   5   1   3       32.71       36.73      1.41 o 
   6   1   3      369.07      376.89      4.74 o 
   7   1   3       97.10      104.06      3.48 o 
   8   1   3      171.43      158.13      3.96 o 
   9   1   3      279.87      310.03      6.10 o 
  10   1   3      104.09       93.15      6.30 o 
  11   1   3       37.52       41.43      4.31 o 
  12   1   3       12.67       12.96      3.42 o 
   0   2   3    20062.49    21707.61     82.55 o 
   1   2   3    17240.43    18091.51     47.28 o 
   2   2   3      532.99      532.49      4.91 o 
   3   2   3      359.00      358.51      3.62 o 
   4   2   3      772.74      772.35      6.43 o 
   5   2   3     1361.81     1496.49      9.91 o 
   6   2   3        9.18       10.25      1.21 o 
   7   2   3      213.33      232.76      4.50 o 
   8   2   3       12.38       13.47      1.31 o 
   9   2   3       48.64       49.68      2.93 o 
  10   2   3      241.43      253.76      7.53 o 
  11   2   3        3.99        4.81      1.83 o 
  12   2   3       11.38       12.96      2.84 o 
   0   3   3       19.91       31.08      2.04 o 
   1   3   3    14233.31    14726.99     38.08 o 
   2   3   3      457.13      456.43      3.76 o 
   3   3   3       85.10       82.86      1.76 o 
   4   3   3     1141.37     1178.68      7.52 o 
   5   3   3      730.75      774.35      6.13 o 
   6   3   3      280.61      265.12      4.12 o 
   7   3   3       17.48       19.24      1.30 o 
   8   3   3      246.44      268.43      4.90 o 
   9   3   3      158.37      159.58      3.95 o 
  10   3   3        1.23        6.36      1.91 o 
  11   3   3       63.74       60.17      4.62 o 
  12   3   3        9.35       13.21      3.18 o 
   0   4   3    15427.07    15875.58     69.09 o 
   1   4   3    10463.64    10487.37     27.33 o 
   2   4   3       67.42       63.64      1.62 o 
   3   4   3      703.92      697.26      6.85 o 
   4   4   3     1772.84     1838.08     10.97 o 
   5   4   3       87.61       94.12      2.47 o 
   6   4   3       19.68       22.24      1.55 o 
   7   4   3       49.85       52.65      2.37 o 
   8   4   3      249.13      256.20      4.80 o 
   9   4   3       37.23       32.41      2.18 o 
  10   4   3       57.14       58.26      4.93 o 
  11   4   3       39.57       49.44      5.64 o 
  12   4   3       14.76       24.28      3.75 o 
   0   5   3      371.03      343.79      4.87 o 
   1   5   3     4287.95     4239.71     13.34 o 
   2   5   3      763.94      767.82      6.59 o 
   3   5   3      963.47     1082.94      6.87 o 
   4   5   3      906.75      911.43      6.82 o 
   5   5   3       45.76       50.78      1.75 o 
   6   5   3      250.15      281.54      4.81 o 
   7   5   3       39.94       30.55      2.41 o 
   8   5   3      367.42      376.77      6.23 o 
   9   5   3      310.43      328.49      8.60 o 
  10   5   3      105.24      107.41      5.94 o 
  11   5   3       25.33       22.11      3.91 o 
   0   6   3      378.18      347.41      5.69 o 
   1   6   3      395.36      394.89      4.78 o 
   2   6   3       30.71       30.02      2.30 o 
   3   6   3      520.18      562.32      5.95 o 
   4   6   3      120.49      112.73      2.57 o 
   5   6   3      200.86      184.85      4.10 o 
   6   6   3       20.38       20.15      1.36 o 
   7   6   3      791.81      849.38     10.83 o 
   8   6   3      171.39      177.96      4.48 o 
   9   6   3      230.94      228.61      6.09 o 
  10   6   3       41.08       34.82      4.94 o 
  11   6   3       11.76        9.76      2.60 o 
   0   7   3      350.65      350.77      5.98 o 
   1   7   3      455.66      446.52      4.97 o 
   2   7   3      592.99      614.02      5.79 o 
   3   7   3       39.48       35.31      2.11 o 
   4   7   3      269.91      269.26      4.59 o 
   5   7   3      252.87      245.11      4.26 o 
   6   7   3      158.66      172.72      5.13 o 
   7   7   3       98.17      104.97      4.91 o 
   8   7   3     1055.36     1192.08     17.73 o 
   9   7   3       44.18       35.54      3.15 o 
  10   7   3       23.85       23.21      4.02 o 
  11   7   3        4.67        5.44      4.12 o 
   0   8   3      139.69      139.63      3.76 o 
   1   8   3     1584.11     1601.70      9.96 o 
   2   8   3     1798.43     1788.40     20.57 o 
   3   8   3       76.17       83.32      2.56 o 
   4   8   3       17.52       19.69      1.68 o 
   5   8   3      158.49      157.47      4.30 o 
   6   8   3      314.86      294.72      4.63 o 
   7   8   3      231.23      255.52      5.01 o 
   8   8   3       21.98       19.62      1.99 o 
   9   8   3       40.04       35.94      3.48 o 
  10   8   3        3.31        3.99      1.68 o 
  11   8   3       35.19       33.56      5.16 o 
   0   9   3      775.28      802.67     10.93 o 
   1   9   3       80.08       77.63      2.29 o 
   2   9   3      300.39      315.64      5.07 o 
   3   9   3       25.46       20.33      1.44 o 
   4   9   3      294.44      303.32      5.28 o 
   5   9   3       25.10       21.25      1.73 o 
   6   9   3      139.89      144.41      4.94 o 
   7   9   3        4.95        6.76      1.88 o 
   8   9   3       64.52       67.03      5.24 o 
   9   9   3       23.78       19.85      4.76 o 
  10   9   3       10.89       18.34      4.32 o 
   0  10   3      583.77      576.24      9.64 o 
   1  10   3      307.20      307.90      5.14 o 
   2  10   3      161.27      163.83      4.66 o 
   3  10   3       83.56       92.28      4.01 o 
   4  10   3      233.35      239.32      4.93 o 
   5  10   3       66.37       80.26      4.29 o 
   6  10   3      314.45      320.45      6.67 o 
   7  10   3      302.30      323.15      9.31 o 
   8  10   3      236.00      269.80     12.63 o 
   9  10   3       15.93       14.77      3.02 o 
  10  10   3       37.48       40.67      6.12 o 
   0  11   3      108.78      122.85      6.04 o 
   1  11   3      258.65      261.40      4.34 o 
   2  11   3      585.60      613.75      9.07 o 
   3  11   3       37.61       40.49      2.25 o 
   4  11   3      185.42      204.33      4.37 o 
   5  11   3      102.22      101.93      4.99 o 
   6  11   3      316.38      342.77      9.78 o 
   7  11   3        8.03        8.29      1.60 o 
   8  11   3      164.59      182.36     12.33 o 
   9  11   3       39.93       42.21      6.18 o 
   0  12   3      235.36      226.89      5.72 o 
   1  12   3       80.56       84.29      3.55 o 
   2  12   3       13.96       15.23      1.90 o 
   3  12   3      140.19      150.65      4.50 o 
   4  12   3       62.51       63.53      3.51 o 
   5  12   3       65.86       64.22      5.22 o 
   6  12   3       32.29       31.93      3.28 o 
   7  12   3      148.49      173.25      8.94 o 
   8  12   3       39.95       28.28      4.84 o 
   9  12   3       86.48       89.30      9.93 o 
   0  13   3      339.58      363.95      8.36 o 
   1  13   3       77.19       74.68      3.53 o 
   2  13   3       20.44       21.85      2.26 o 
   3  13   3       32.92       21.39      2.94 o 
   4  13   3       23.84       20.91      2.32 o 
   5  13   3       19.21       16.62      2.83 o 
   6  13   3        3.74        7.93      2.15 o 
   7  13   3       21.64       22.53      4.59 o 
   8  13   3       38.48       41.95      5.68 o 
   0  14   3      201.22      221.71      5.83 o 
   1  14   3       61.74       49.34      3.69 o 
   2  14   3       10.26       10.47      1.47 o 
   3  14   3       62.32       61.13      4.39 o 
   4  14   3        4.82        9.64      1.86 o 
   5  14   3       18.18       16.98      2.92 o 
   6  14   3       64.11       58.60      5.78 o 
   7  14   3       29.23       34.46      4.81 o 
   0  15   3      246.77      275.95      9.63 o 
   1  15   3       20.05       17.89      2.29 o 
   2  15   3        1.75        7.57      1.50 o 
   3  15   3        3.07        4.68      2.39 o 
   4  15   3       24.09       27.29      3.76 o 
   5  15   3       48.46       48.06      6.02 o 
   6  15   3        0.44        0.07      3.52 o 
   7  15   3        0.27        7.02      4.69 o 
   0  16   3      208.32      209.82     11.94 o 
   1  16   3       23.76       17.00      2.47 o 
   2  16   3        7.18        5.49      4.75 o 
   3  16   3       17.91       11.57      2.33 o 
   4  16   3       15.56       15.64      3.71 o 
   5  16   3       20.83       12.09      3.41 o 
   0  17   3       22.56       13.49      3.66 o 
   1  17   3       16.55       16.94      3.26 o 
   2  17   3       14.19       13.09      2.69 o 
   3  17   3       14.73       20.36      4.43 o 
   4  17   3        9.06        9.58      3.47 o 
   0  18   3       49.38       46.23     13.17 o 
   1  18   3       15.87       16.90      4.50 o 
   2  18   3       42.84       42.82      5.35 o 
   0   0   4     1581.90     1421.78     17.67 o 
   1   0   4     7683.70     7599.69     29.04 o 
   2   0   4      334.45      320.34      4.64 o 
   3   0   4     3619.64     3265.68     15.50 o 
   4   0   4     1812.89     1831.93     14.98 o 
   5   0   4      231.98      251.81      5.29 o 
   6   0   4      811.24      815.89     11.34 o 
   7   0   4        8.17        9.76      1.68 o 
   8   0   4       20.85       18.52      3.01 o 
   9   0   4      271.41      281.71     10.10 o 
  10   0   4       94.56       82.72      9.24 o 
  11   0   4        3.92        6.87      2.97 o 
  12   0   4        0.03        4.84      2.45 o 
   0   1   4     5680.97     5490.91     26.24 o 
   1   1   4      486.92      460.99      5.35 o 
   2   1   4    12045.40    12116.12     34.34 o 
   3   1   4      148.62      130.72      2.24 o 
   4   1   4     1205.72     1292.95      8.15 o 
   5   1   4       50.30       49.66      1.71 o 
   6   1   4      612.72      623.35      6.65 o 
   7   1   4       14.34       14.65      1.35 o 
   8   1   4     1433.52     1457.48     26.60 o 
   9   1   4      309.37      328.63      6.30 o 
  10   1   4       10.87       13.19      3.01 o 
  11   1   4        6.20       13.15      2.45 o 
  12   1   4       46.74       44.48      5.22 o 
   0   2   4      395.45      365.95      4.97 o 
   1   2   4     1257.39     1163.80      6.84 o 
   2   2   4      941.44      817.40      6.82 o 
   3   2   4       97.15       99.43      2.00 o 
   4   2   4      664.58      708.78      7.08 o 
   5   2   4      497.81      595.73      5.13 o 
   6   2   4      180.26      190.72      4.53 o 
   7   2   4      200.11      208.82      3.97 o 
   8   2   4      288.55      287.57      5.31 o 
   9   2   4      594.73      615.62      7.97 o 
  10   2   4       95.72       94.46      6.47 o 
  11   2   4       14.45       15.33      3.42 o 
  12   2   4        0.29        7.47      3.65 o 
   0   3   4     3242.96     3145.53     13.60 o 
   1   3   4      823.12      721.46      5.77 o 
   2   3   4      477.59      426.27      4.50 o 
   3   3   4      116.75      106.25      2.49 o 
   4   3   4     1136.82     1065.06      7.15 o 
   5   3   4       53.88       61.18      1.92 o 
   6   3   4       29.69       29.46      1.42 o 
   7   3   4       89.07       94.01      3.74 o 
   8   3   4     1200.44     1236.41     13.36 o 
   9   3   4      109.24      115.50      3.80 o 
  10   3   4      153.46      148.43      7.35 o 
  11   3   4        6.89       16.01      3.18 o 
  12   3   4        0.77       11.69      3.57 o 
   0   4   4    14490.52    15198.30     54.06 o 
   1   4   4     1523.05     1416.67      5.96 o 
   2   4   4      763.06      716.41      5.68 o 
   3   4   4     1201.09     1208.76      7.94 o 
   4   4   4      896.75      887.30      6.57 o 
   5   4   4       54.29       55.11      1.86 o 
   6   4   4      681.86      754.80      8.47 o 
   7   4   4        0.22        3.52      1.75 o 
   8   4   4      292.29      315.30      5.63 o 
   9   4   4      269.23      311.32      8.29 o 
  10   4   4      124.29      119.87      6.21 o 
  11   4   4       18.11       23.90      3.75 o 
   0   5   4     1639.93     1496.40     11.22 o 
   1   5   4      539.89      512.50      5.22 o 
   2   5   4     2045.25     2099.01     11.58 o 
   3   5   4      674.88      790.47      5.77 o 
   4   5   4     1453.14     1523.45      9.98 o 
   5   5   4      520.76      552.50      6.02 o 
   6   5   4       40.69       44.03      1.97 o 
   7   5   4      563.70      586.80      8.15 o 
   8   5   4      274.62      284.19      5.49 o 
   9   5   4        6.94        7.46      1.23 o 
  10   5   4      113.55      119.51      5.82 o 
  11   5   4        6.13       14.35      2.89 o 
   0   6   4        0.07        2.18      1.54 o 
   1   6   4     1094.53     1071.11      6.91 o 
   2   6   4      414.20      394.07      4.61 o 
   3   6   4     1222.54     1309.49      8.26 o 
   4   6   4      129.70      120.81      2.65 o 
   5   6   4      244.83      256.32      3.92 o 
   6   6   4      135.90      126.96      4.15 o 
   7   6   4       19.59       20.11      1.58 o 
   8   6   4        9.98       10.51      1.70 o 
   9   6   4      146.50      154.56      5.61 o 
  10   6   4      155.09      163.23      9.25 o 
  11   6   4        9.08        9.64      2.62 o 
   0   7   4     1049.62     1069.55     10.48 o 
   1   7   4      886.88      921.50      6.56 o 
   2   7   4      385.34      385.83      5.67 o 
   3   7   4       95.37      104.79      2.98 o 
   4   7   4      401.80      388.01      5.58 o 
   5   7   4       60.33       65.57      2.49 o 
   6   7   4      148.99      161.78      3.86 o 
   7   7   4       83.07       82.29      4.03 o 
   8   7   4      154.48      156.50      4.44 o 
   9   7   4       22.00       21.90      2.36 o 
  10   7   4       11.81       11.87      2.03 o 
  11   7   4       62.13       64.12      6.79 o 
   0   8   4     3635.80     3776.02     28.97 o 
   1   8   4        9.04       13.76      1.28 o 
   2   8   4      110.01      120.44      3.33 o 
   3   8   4       54.55       53.90      2.18 o 
   4   8   4      228.06      234.80      4.67 o 
   5   8   4       62.82       58.78      2.81 o 
   6   8   4       44.56       41.08      2.42 o 
   7   8   4      289.90      304.87      5.47 o 
   8   8   4      171.78      172.61      5.92 o 
   9   8   4        2.43       10.27      1.90 o 
  10   8   4       11.44       13.89      3.51 o 
   0   9   4        3.23        6.80      1.45 o 
   1   9   4      363.75      360.04      4.83 o 
   2   9   4      546.44      543.87      7.11 o 
   3   9   4      249.62      274.35      5.29 o 
   4   9   4       79.11       67.16      3.17 o 
   5   9   4      158.64      152.84      4.41 o 
   6   9   4      142.31      150.19      5.53 o 
   7   9   4      122.86      115.32      3.90 o 
   8   9   4      153.69      157.57      6.94 o 
   9   9   4       71.85       72.46      6.52 o 
  10   9   4       49.57       46.81      5.98 o 
   0  10   4      246.75      231.10      6.08 o 
   1  10   4       22.15       24.66      1.43 o 
   2  10   4       33.31       32.36      2.75 o 
   3  10   4       49.85       54.36      2.79 o 
   4  10   4      180.50      190.63      4.25 o 
   5  10   4       21.60       22.88      1.98 o 
   6  10   4      263.86      277.60      5.29 o 
   7  10   4      250.71      261.39      8.13 o 
   8  10   4       77.78       90.72      6.44 o 
   9  10   4       63.91       91.70      9.48 o 
  10  10   4      184.80      228.68     20.77 o 
   0  11   4      134.21      119.62      6.42 o 
   1  11   4      278.50      289.14      4.63 o 
   2  11   4       84.36       75.33      3.43 o 
   3  11   4       12.94       16.31      1.58 o 
   4  11   4       19.89       19.36      1.77 o 
   5  11   4      185.31      198.55      6.16 o 
   6  11   4      185.49      200.54      6.50 o 
   7  11   4        1.99       10.32      3.47 o 
   8  11   4       45.75       50.90      5.28 o 
   9  11   4        3.40       13.71      4.00 o 
   0  12   4      746.66      751.01     13.01 o 
   1  12   4      523.23      540.75      7.23 o 
   2  12   4      223.43      215.41      4.83 o 
   3  12   4       76.50       75.60      4.03 o 
   4  12   4       49.80       52.66      3.21 o 
   5  12   4       17.94       21.66      2.45 o 
   6  12   4      130.90      147.39      7.59 o 
   7  12   4       33.24       35.69      4.87 o 
   8  12   4       42.54       39.09      5.57 o 
   9  12   4        6.18        4.38      7.50 o 
   0  13   4      101.24      111.98      5.27 o 
   1  13   4      231.85      250.53      4.58 o 
   2  13   4      357.62      373.74      5.99 o 
   3  13   4       16.07       13.67      1.50 o 
   4  13   4        8.06        8.05      1.78 o 
   5  13   4       71.77       80.41      6.61 o 
   6  13   4       13.28       15.99      2.87 o 
   7  13   4        1.20       10.14      2.87 o 
   8  13   4       17.08       10.61      4.29 o 
   0  14   4      155.97      139.02      5.84 o 
   1  14   4      371.18      378.89      9.09 o 
   2  14   4       53.60       54.64      4.61 o 
   3  14   4        0.90        7.61      2.12 o 
   4  14   4        4.22        7.35      2.26 o 
   5  14   4       45.78       36.39      4.71 o 
   6  14   4       11.68       14.28      3.57 o 
   7  14   4        2.84       10.06      3.57 o 
   0  15   4        8.19        9.01      2.15 o 
   1  15   4      102.06       93.72      4.97 o 
   2  15   4        5.22       10.15      2.10 o 
   3  15   4       23.70       23.77      3.19 o 
   4  15   4       30.36       25.69      3.42 o 
   5  15   4       32.36       33.80      5.13 o 
   6  15   4        4.08       -1.49      4.41 o 
   0  16   4       21.54       23.82      4.45 o 
   1  16   4       57.63       55.92      5.63 o 
   2  16   4       25.04       19.18      3.21 o 
   3  16   4       19.70       16.31      2.87 o 
   4  16   4        3.50        6.65      3.41 o 
   5  16   4        9.17       11.82      3.98 o 
   0  17   4       57.67       42.88     12.28 o 
   1  17   4       34.95       38.70      4.05 o 
   2  17   4        8.72        4.02      2.84 o 
   3  17   4        1.44       12.04      3.42 o 
   4  17   4        9.53       21.96      4.23 o 
   0  18   4        1.61       -3.06      4.85 o 
   1  18   4        6.94       13.22      4.06 o 
   1   0   5     1544.87     1274.98      7.62 o 
   2   0   5     3881.51     3760.65     17.10 o 
   3   0   5     1552.64     1453.56     12.42 o 
   4   0   5     2710.87     2819.48     22.43 o 
   5   0   5        0.82        7.14      2.55 o 
   6   0   5        0.23        5.81      1.94 o 
   7   0   5       18.79       15.36      3.46 o 
   8   0   5      334.78      298.21      7.93 o 
   9   0   5      421.71      421.35      9.24 o 
  10   0   5       92.51       95.38      8.66 o 
  11   0   5        8.16       11.89      4.11 o 
  12   0   5        0.36        8.71      3.44 o 
   0   1   5      884.18      860.42      9.05 o 
   1   1   5     2311.85     2282.93      8.37 o 
   2   1   5      186.74      170.32      2.36 o 
   3   1   5     3803.80     3814.51     19.41 o 
   4   1   5     2120.40     2081.58     12.81 o 
   5   1   5      636.28      589.06      5.28 o 
   6   1   5       24.21       19.75      1.36 o 
   7   1   5       51.25       48.09      2.97 o 
   8   1   5      835.72      850.57     10.21 o 
   9   1   5       95.38       96.10      5.02 o 
  10   1   5        7.52       10.51      2.79 o 
  11   1   5        6.84        2.41      2.93 o 
  12   1   5        7.84        8.67      3.41 o 
   0   2   5     3644.96     3397.08     20.77 o 
   1   2   5     2911.64     2773.96     11.05 o 
   2   2   5      192.35      175.29      2.77 o 
   3   2   5     1355.07     1332.87      9.32 o 
   4   2   5     1022.58     1073.31      7.28 o 
   5   2   5      581.67      620.06      6.34 o 
   6   2   5       67.33       75.89      2.38 o 
   7   2   5       46.97       46.89      2.35 o 
   8   2   5      204.54      218.77      4.38 o 
   9   2   5      185.65      182.82      4.68 o 
  10   2   5       32.80       29.32      3.64 o 
  11   2   5        0.66        5.62      2.59 o 
  12   2   5        1.41       -3.33      3.35 o 
   0   3   5      223.94      199.79      3.54 o 
   1   3   5     1566.00     1507.12      6.75 o 
   2   3   5      253.70      262.50      3.37 o 
   3   3   5     2059.46     2094.61     12.93 o 
   4   3   5     1116.15     1031.26      7.99 o 
   5   3   5      384.25      380.03      4.91 o 
   6   3   5      385.00      422.73      5.66 o 
   7   3   5        9.16       10.97      1.58 o 
   8   3   5      816.00      870.63     10.85 o 
   9   3   5      250.80      234.83      7.13 o 
  10   3   5       44.27       52.42      4.43 o 
  11   3   5       18.62       16.80      3.53 o 
   0   4   5      751.47      687.52      7.78 o 
   1   4   5      200.35      181.65      2.44 o 
   2   4   5     1365.34     1389.96      8.27 o 
   3   4   5     1510.40     1609.28     10.89 o 
   4   4   5      486.00      525.59      7.32 o 
   5   4   5       14.66       19.60      1.26 o 
   6   4   5      524.36      526.70      7.72 o 
   7   4   5      137.16      144.48      3.72 o 
   8   4   5       40.16       36.05      2.39 o 
   9   4   5       56.23       54.59      4.26 o 
  10   4   5        0.95        6.06      3.87 o 
  11   4   5        3.77       15.00      3.08 o 
   0   5   5        5.05        6.08      1.88 o 
   1   5   5      780.40      766.63      6.19 o 
   2   5   5      137.08      124.69      2.40 o 
   3   5   5      350.53      338.69      4.52 o 
   4   5   5      906.18      977.36      9.81 o 
   5   5   5        5.49        7.75      1.39 o 
   6   5   5      252.31      248.97      4.14 o 
   7   5   5       54.14       61.19      2.91 o 
   8   5   5      627.11      654.19      9.46 o 
   9   5   5       34.82       27.91      2.94 o 
  10   5   5       27.42       23.64      3.41 o 
  11   5   5        7.23       19.92      3.71 o 
   0   6   5      341.69      361.52      6.08 o 
   1   6   5      216.46      217.99      3.15 o 
   2   6   5       16.16       18.82      1.28 o 
   3   6   5       63.31       81.30      2.01 o 
   4   6   5      185.04      188.30      3.69 o 
   5   6   5      106.65      111.45      3.45 o 
   6   6   5       17.66       18.48      1.38 o 
   7   6   5      255.12      271.12      5.86 o 
   8   6   5        4.87        6.71      1.98 o 
   9   6   5       29.49       28.83      4.28 o 
  10   6   5        5.06        5.87      3.45 o 
  11   6   5        2.69        9.88      3.68 o 
   0   7   5      340.26      347.12      6.41 o 
   1   7   5      132.38      131.15      2.57 o 
   2   7   5      355.82      347.96      4.37 o 
   3   7   5     1233.19     1334.17     12.55 o 
   4   7   5      406.21      436.03      5.72 o 
   5   7   5       88.39      101.64      3.90 o 
   6   7   5       36.99       33.99      1.86 o 
   7   7   5      108.97      106.77      4.73 o 
   8   7   5      294.52      304.96      8.77 o 
   9   7   5       16.55       12.41      2.37 o 
  10   7   5       38.09       31.76      4.38 o 
  11   7   5       26.34       21.42      4.63 o 
   0   8   5       49.02       39.68      3.22 o 
   1   8   5      325.19      332.02      4.52 o 
   2   8   5      330.56      333.24      4.11 o 
   3   8   5      265.33      266.83      4.58 o 
   4   8   5      188.97      185.75      4.06 o 
   5   8   5       36.25       45.78      2.42 o 
   6   8   5      148.20      154.13      3.80 o 
   7   8   5      116.87      117.51      3.22 o 
   8   8   5      231.96      224.64      5.95 o 
   9   8   5        6.59        7.39      2.96 o 
  10   8   5       11.97       12.46      3.33 o 
   0   9   5      307.82      296.87      6.28 o 
   1   9   5      352.92      365.37      4.96 o 
   2   9   5      117.78      117.78      4.02 o 
   3   9   5      183.57      176.37      4.06 o 
   4   9   5      139.65      143.35      3.74 o 
   5   9   5      271.29      269.77      5.59 o 
   6   9   5      164.73      161.49      5.15 o 
   7   9   5       38.84       35.26      3.43 o 
   8   9   5        9.83        9.06      1.58 o 
   9   9   5       32.46       35.50      4.42 o 
  10   9   5       55.09       55.34      8.26 o 
   0  10   5        0.10        6.87      2.14 o 
   1  10   5       92.83       86.58      3.01 o 
   2  10   5       56.87       53.83      2.75 o 
   3  10   5       33.17       27.62      1.80 o 
   4  10   5      203.98      211.65      4.52 o 
   5  10   5       21.67       23.14      2.57 o 
   6  10   5      254.34      250.80      5.05 o 
   7  10   5        8.85        6.35      2.28 o 
   8  10   5       22.09       20.61      3.88 o 
   9  10   5       13.75       12.44      4.04 o 
  10  10   5       51.74       61.20      8.96 o 
   0  11   5      242.63      247.48      6.20 o 
   1  11   5      216.72      211.42      4.75 o 
   2  11   5      381.02      352.99      6.13 o 
   3  11   5       32.60       27.99      2.85 o 
   4  11   5      213.16      209.43      4.89 o 
   5  11   5      297.44      302.52      5.72 o 
   6  11   5       77.35       81.72      6.09 o 
   7  11   5       11.97       10.68      2.48 o 
   8  11   5       22.70       24.56      4.48 o 
   9  11   5       27.54       26.25      6.50 o 
   0  12   5       32.64       30.01      2.70 o 
   1  12   5      129.59      147.91      3.77 o 
   2  12   5      141.07      148.59      4.79 o 
   3  12   5       65.43       70.61      3.92 o 
   4  12   5       81.94       75.09      4.49 o 
   5  12   5       11.63        9.07      1.76 o 
   6  12   5      146.78      173.69      8.68 o 
   7  12   5      133.96      147.95     10.72 o 
   8  12   5       25.99       17.46      3.70 o 
   9  12   5       29.08       26.86      5.49 o 
   0  13   5      199.93      217.50      6.36 o 
   1  13   5      422.91      471.81      5.68 o 
   2  13   5        1.85        4.42      1.94 o 
   3  13   5       51.33       46.90      4.41 o 
   4  13   5       27.92       25.97      2.89 o 
   5  13   5        9.02        9.57      1.91 o 
   6  13   5       64.49       67.83      6.71 o 
   7  13   5       49.03       52.91      6.81 o 
   8  13   5        3.74        8.54      6.47 o 
   0  14   5      618.44      661.97     20.01 o 
   1  14   5       14.38       16.81      1.78 o 
   2  14   5      202.17      202.06      6.04 o 
   3  14   5       20.31       11.59      2.18 o 
   4  14   5        6.06        7.49      3.08 o 
   5  14   5       27.75       24.06      3.69 o 
   6  14   5       21.26       15.13      4.22 o 
   7  14   5       10.89       19.65      4.59 o 
   0  15   5        4.94        7.88      2.35 o 
   1  15   5        2.81        6.02      1.17 o 
   2  15   5       31.87       25.51      3.39 o 
   3  15   5       25.08       16.54      4.99 o 
   4  15   5       63.53       62.81      5.81 o 
   5  15   5       26.50       17.72      3.50 o 
   6  15   5       23.13       24.65      4.62 o 
   0  16   5        5.31        7.01      3.25 o 
   1  16   5       20.26       16.55      3.30 o 
   2  16   5        1.27        5.87      2.56 o 
   3  16   5       14.39       10.70      2.83 o 
   4  16   5        5.09        9.36      3.12 o 
   5  16   5       27.68       36.34      8.59 o 
   0  17   5       19.95       15.95      5.68 o 
   1  17   5       21.84       21.87      3.86 o 
   2  17   5       17.69       14.87      3.13 o 
   3  17   5        8.94       10.02      3.79 o 
   0   0   6     1083.56      916.72     13.58 o 
   1   0   6       15.36       10.42      1.43 o 
   2   0   6        0.62        1.16      1.83 o 
   3   0   6     1421.32     1493.00     12.76 o 
   4   0   6     1078.01     1144.16     11.82 o 
   5   0   6       35.56       35.86      1.92 o 
   6   0   6      132.60      116.77      4.71 o 
   7   0   6      513.14      501.68      9.72 o 
   8   0   6       10.35        8.70      1.55 o 
   9   0   6       91.82       88.60      5.87 o 
  10   0   6       23.33       13.90      5.07 o 
  11   0   6      111.08      119.94     12.85 o 
   0   1   6        1.16       -1.04      1.74 o 
   1   1   6     1987.16     1848.17      7.86 o 
   2   1   6     1964.97     1928.34      9.53 o 
   3   1   6     1469.93     1475.25      9.57 o 
   4   1   6     7713.64     8154.67     54.56 o 
   5   1   6       46.27       38.52      1.63 o 
   6   1   6      361.99      365.45      5.09 o 
   7   1   6       13.11       16.94      1.30 o 
   8   1   6      595.16      643.52      8.96 o 
   9   1   6      438.26      425.34     11.20 o 
  10   1   6       31.61       33.37      3.99 o 
  11   1   6        0.76       10.27      2.85 o 
   0   2   6     1327.49     1252.58      8.09 o 
   1   2   6      496.14      452.35      4.43 o 
   2   2   6     4587.66     4676.56     23.36 o 
   3   2   6     1774.22     1804.23     11.62 o 
   4   2   6      885.01      942.99      7.17 o 
   5   2   6      331.06      334.91      4.31 o 
   6   2   6       23.74       22.76      2.54 o 
   7   2   6      194.56      184.16      3.84 o 
   8   2   6      239.53      249.63      5.37 o 
   9   2   6       75.55       85.92      4.42 o 
  10   2   6       22.44       23.90      2.86 o 
  11   2   6        2.40        4.90      3.17 o 
   0   3   6     2942.31     2921.27     14.11 o 
   1   3   6     2241.43     2225.07     12.18 o 
   2   3   6       34.89       36.91      1.55 o 
   3   3   6      527.66      553.63      6.85 o 
   4   3   6      278.97      258.88      4.24 o 
   5   3   6       30.98       26.34      1.44 o 
   6   3   6       71.11       77.95      2.81 o 
   7   3   6       20.19       19.80      1.55 o 
   8   3   6      563.73      560.39      8.91 o 
   9   3   6      397.19      372.24     10.41 o 
  10   3   6       98.04       92.67      6.50 o 
  11   3   6       23.88       22.06      3.79 o 
   0   4   6       97.95       78.18      2.74 o 
   1   4   6      555.17      508.06      5.41 o 
   2   4   6     1015.61     1045.07      7.23 o 
   3   4   6     2006.03     2042.83     13.19 o 
   4   4   6      215.89      238.21      4.83 o 
   5   4   6      207.68      191.46      4.80 o 
   6   4   6       29.17       28.66      1.72 o 
   7   4   6      216.49      220.79      4.54 o 
   8   4   6      410.38      412.63      7.10 o 
   9   4   6      225.28      209.09      7.76 o 
  10   4   6        6.36       10.84      2.10 o 
  11   4   6        6.55        8.16      4.16 o 
   0   5   6        1.67        6.25      2.54 o 
   1   5   6      505.34      513.64      5.48 o 
   2   5   6      207.98      205.02      3.12 o 
   3   5   6       64.79       72.61      2.29 o 
   4   5   6      347.97      382.19      5.28 o 
   5   5   6      410.37      421.87      6.23 o 
   6   5   6      175.17      167.59      4.10 o 
   7   5   6       21.61       18.65      2.07 o 
   8   5   6      101.49       87.97      4.69 o 
   9   5   6       51.09       42.03      3.39 o 
  10   5   6        7.10        7.03      3.32 o 
  11   5   6        3.94        5.50      2.27 o 
   0   6   6     3309.80     3546.62     27.20 o 
   1   6   6     2664.54     2863.92     16.02 o 
   2   6   6     2198.67     2495.83     14.29 o 
   3   6   6      147.55      132.47      2.83 o 
   4   6   6       69.54       68.49      2.52 o 
   5   6   6       21.30       26.49      1.98 o 
   6   6   6      133.78      143.97      4.09 o 
   7   6   6      114.31      116.38      5.48 o 
   8   6   6       46.62       43.64      3.72 o 
   9   6   6       39.49       35.82      3.82 o 
  10   6   6       58.47       60.67      6.17 o 
  11   6   6       14.36       12.30      5.73 o 
   0   7   6        4.62        3.92      2.57 o 
   1   7   6      489.96      456.10      5.18 o 
   2   7   6      204.46      213.73      4.23 o 
   3   7   6       95.94       90.00      2.54 o 
   4   7   6      384.42      397.34      6.03 o 
   5   7   6      401.92      389.35      6.08 o 
   6   7   6       92.44       88.55      4.15 o 
   7   7   6        5.97       10.44      2.28 o 
   8   7   6       46.64       45.67      3.68 o 
   9   7   6        8.43        6.12      2.22 o 
  10   7   6        8.37       14.35      3.79 o 
   0   8   6        4.96        8.48      1.63 o 
   1   8   6      182.60      173.64      3.99 o 
   2   8   6      731.57      728.41      8.05 o 
   3   8   6      478.07      519.00      8.20 o 
   4   8   6       61.38       66.03      3.22 o 
   5   8   6       42.96       41.75      2.73 o 
   6   8   6      293.90      301.67      5.67 o 
   7   8   6      113.64      110.50      3.70 o 
   8   8   6       10.95       14.33      2.29 o 
   9   8   6       68.91       68.80      5.35 o 
  10   8   6       28.70       29.21      4.20 o 
   0   9   6        0.15        4.43      1.95 o 
   1   9   6      187.90      183.03      3.96 o 
   2   9   6       47.54       49.36      2.07 o 
   3   9   6       10.28       11.64      1.47 o 
   4   9   6      434.97      464.04      7.37 o 
   5   9   6      355.30      340.40      5.78 o 
   6   9   6      135.87      154.72      3.94 o 
   7   9   6      106.68      102.23      5.48 o 
   8   9   6      139.76      144.99     11.53 o 
   9   9   6       43.12       52.83      7.07 o 
  10   9   6       14.18        9.92      3.69 o 
   0  10   6      496.95      461.69      8.79 o 
   1  10   6      219.39      237.05      4.14 o 
   2  10   6      175.57      186.57      3.84 o 
   3  10   6      121.18      114.48      4.60 o 
   4  10   6      393.66      409.13      6.42 o 
   5  10   6       41.49       34.66      3.11 o 
   6  10   6      287.34      271.41      8.27 o 
   7  10   6      228.48      223.04     10.52 o 
   8  10   6       41.87       35.96      4.43 o 
   9  10   6       30.30       26.36      4.32 o 
   0  11   6      421.94      413.99      9.82 o 
   1  11   6      299.40      293.07      4.77 o 
   2  11   6        2.46        5.59      1.63 o 
   3  11   6       73.38       74.25      4.00 o 
   4  11   6       16.65       15.98      1.71 o 
   5  11   6        7.75        9.49      1.76 o 
   6  11   6      328.40      362.39      9.52 o 
   7  11   6       21.26       14.10      2.35 o 
   8  11   6      112.43      151.74     13.11 o 
   9  11   6       17.86       18.25      3.89 o 
   0  12   6       89.82       99.38      6.44 o 
   1  12   6      602.85      656.76      8.37 o 
   2  12   6       40.31       49.33      3.07 o 
   3  12   6       62.79       66.30      4.03 o 
   4  12   6      137.83      137.69      5.08 o 
   5  12   6        3.41        9.89      2.55 o 
   6  12   6      134.11      125.56      6.52 o 
   7  12   6       94.16      104.07      8.47 o 
   8  12   6       24.77       21.63      4.06 o 
   0  13   6      409.23      435.44      7.97 o 
   1  13   6       74.63       71.81      3.55 o 
   2  13   6       30.08       29.10      3.92 o 
   3  13   6       40.46       30.19      2.88 o 
   4  13   6       23.92       20.80      2.51 o 
   5  13   6       24.95       19.60      2.71 o 
   6  13   6       92.49      106.09      7.46 o 
   7  13   6       18.21       22.30      3.69 o 
   8  13   6       14.92       20.82      5.64 o 
   0  14   6      378.36      375.55     11.29 o 
   1  14   6       84.29       78.81      4.62 o 
   2  14   6       28.48       29.71      3.22 o 
   3  14   6       46.93       47.44      4.31 o 
   4  14   6       18.02       15.82      2.55 o 
   5  14   6       36.34       42.58      5.15 o 
   6  14   6        5.56       10.85      2.79 o 
   7  14   6       15.61       19.01      4.82 o 
   0  15   6        0.35        4.60      3.69 o 
   1  15   6      138.50      126.94      5.60 o 
   2  15   6        9.82       10.97      2.16 o 
   3  15   6       30.00       31.51      3.58 o 
   4  15   6       10.21       10.70      2.82 o 
   5  15   6       23.36       24.11      4.27 o 
   6  15   6      121.75      137.71     13.30 o 
   0  16   6       50.92       55.94      7.09 o 
   1  16   6       12.07       14.04      3.02 o 
   2  16   6        2.50       10.00      2.22 o 
   3  16   6        6.45       10.21      2.94 o 
   4  16   6       22.95       19.12      4.54 o 
   5  16   6       34.39       45.17      5.95 o 
   0  17   6       17.52       10.95      4.19 o 
   1  17   6       18.47       18.06      3.23 o 
   2  17   6       16.60       17.01      3.25 o 
   3  17   6        0.75        7.80      5.20 o 
   1   0   7      342.52      368.26      6.14 o 
   2   0   7      873.94      827.77      8.40 o 
   3   0   7     2962.63     3130.12     23.74 o 
   4   0   7     1225.69     1159.06     11.76 o 
   5   0   7      289.23      256.41      5.92 o 
   6   0   7      524.57      557.72     11.49 o 
   7   0   7       53.38       49.03      3.41 o 
   8   0   7      159.16      138.62      5.65 o 
   9   0   7      515.15      530.73     19.88 o 
  10   0   7       23.55       17.30      3.33 o 
  11   0   7        6.54       14.00      5.24 o 
   0   1   7     1494.67     1550.77      9.61 o 
   1   1   7     1711.11     1743.70     10.31 o 
   2   1   7     1329.36     1404.03     10.53 o 
   3   1   7      388.39      383.11      4.66 o 
   4   1   7     1153.22     1204.68      8.28 o 
   5   1   7     1049.06     1050.85     10.39 o 
   6   1   7       41.03       35.67      1.74 o 
   7   1   7      140.77      142.02      3.93 o 
   8   1   7       89.91       80.19      4.17 o 
   9   1   7      478.91      482.64     12.98 o 
  10   1   7        8.08        8.72      2.48 o 
  11   1   7        4.18        7.57      3.49 o 
   0   2   7       26.03       19.26      2.04 o 
   1   2   7      239.76      224.75      3.37 o 
   2   2   7     1548.17     1682.30     10.64 o 
   3   2   7     1049.98     1063.87      8.04 o 
   4   2   7      601.23      586.97      5.05 o 
   5   2   7      337.22      383.44      5.06 o 
   6   2   7      214.81      219.99      4.24 o 
   7   2   7      298.07      288.18      4.94 o 
   8   2   7        4.92        8.25      1.73 o 
   9   2   7      133.45      142.14      5.78 o 
  10   2   7       23.11       22.67      3.39 o 
  11   2   7       15.15       14.49      3.08 o 
   0   3   7      620.40      581.29      8.63 o 
   1   3   7      806.02      792.68      6.36 o 
   2   3   7      991.30     1108.90      7.31 o 
   3   3   7      728.03      698.21      6.57 o 
   4   3   7      673.76      722.33      8.00 o 
   5   3   7       20.41       21.06      1.54 o 
   6   3   7       82.15       89.58      3.65 o 
   7   3   7      182.67      173.66      3.61 o 
   8   3   7       77.73       79.82      4.36 o 
   9   3   7       69.72       65.57      4.26 o 
  10   3   7       32.80       20.52      3.71 o 
  11   3   7       17.87       18.73      3.56 o 
   0   4   7       16.96       21.44      2.05 o 
   1   4   7     2799.75     2929.82     15.95 o 
   2   4   7     2824.58     2921.56     16.21 o 
   3   4   7      313.54      302.56      4.76 o 
   4   4   7      445.01      470.54      6.06 o 
   5   4   7      168.56      160.06      4.33 o 
   6   4   7      232.40      217.40      4.56 o 
   7   4   7      225.30      235.05      5.03 o 
   8   4   7      205.39      193.19      4.00 o 
   9   4   7        4.17        9.80      2.10 o 
  10   4   7        2.43        7.49      2.24 o 
  11   4   7       10.63        5.68      3.23 o 
   0   5   7       89.22       81.40      3.00 o 
   1   5   7      818.58      861.53      6.71 o 
   2   5   7      169.06      173.63      3.00 o 
   3   5   7      129.85      123.65      3.32 o 
   4   5   7      237.96      217.53      5.20 o 
   5   5   7      128.83      134.99      4.18 o 
   6   5   7      236.88      216.83      4.62 o 
   7   5   7      232.08      237.54      5.82 o 
   8   5   7       96.48       90.97      4.89 o 
   9   5   7      342.24      318.32     14.45 o 
  10   5   7       11.61       12.22      3.12 o 
  11   5   7       12.07       15.94      3.41 o 
   0   6   7      102.66       96.90      4.00 o 
   1   6   7      156.82      151.94      2.89 o 
   2   6   7      472.58      447.85      5.13 o 
   3   6   7      314.01      301.05      4.59 o 
   4   6   7      211.61      216.57      5.03 o 
   5   6   7      127.77      130.00      4.61 o 
   6   6   7      125.10      123.89      4.82 o 
   7   6   7      105.97       99.96      5.13 o 
   8   6   7      167.34      172.33      6.42 o 
   9   6   7        4.18        4.56      2.95 o 
  10   6   7       12.81       13.53      4.54 o 
  11   6   7        6.17       14.60      3.88 o 
   0   7   7     1294.70     1374.69     16.94 o 
   1   7   7      351.09      309.22      4.23 o 
   2   7   7      436.35      458.74      5.72 o 
   3   7   7      272.56      280.41      4.13 o 
   4   7   7      221.28      208.61      4.23 o 
   5   7   7      150.86      146.49      4.18 o 
   6   7   7      418.10      429.23      8.50 o 
   7   7   7      162.15      165.41      4.36 o 
   8   7   7       34.85       27.29      2.89 o 
   9   7   7       32.46       33.24      4.82 o 
  10   7   7       54.89       57.35      6.32 o 
   0   8   7       11.47       15.07      1.72 o 
   1   8   7      746.70      759.53      8.51 o 
   2   8   7        4.88        7.65      1.32 o 
   3   8   7      354.73      362.18      5.71 o 
   4   8   7      132.19      142.77      3.69 o 
   5   8   7       93.71       84.40      3.82 o 
   6   8   7      168.19      169.10      4.60 o 
   7   8   7       18.97       18.02      3.28 o 
   8   8   7      178.14      171.34      9.80 o 
   9   8   7        6.70        3.30      3.41 o 
  10   8   7       34.14       35.26      5.22 o 
   0   9   7       50.66       46.32      3.08 o 
   1   9   7      562.34      599.05      8.56 o 
   2   9   7       89.22       86.47      3.49 o 
   3   9   7       19.89       16.58      1.22 o 
   4   9   7       80.05       79.13      3.64 o 
   5   9   7        6.17       10.69      3.23 o 
   6   9   7       43.34       35.58      3.56 o 
   7   9   7        8.18        4.98      2.32 o 
   8   9   7       16.94       13.65      2.98 o 
   9   9   7       69.15       66.95      6.81 o 
  10   9   7       33.84       35.73      5.13 o 
   0  10   7      220.07      231.98      6.78 o 
   1  10   7       15.58       14.74      1.84 o 
   2  10   7       99.13      104.24      4.08 o 
   3  10   7      202.03      200.03      4.33 o 
   4  10   7       46.02       40.43      2.64 o 
   5  10   7      110.20      100.95      4.45 o 
   6  10   7       52.76       35.95      4.79 o 
   7  10   7      321.91      355.26     26.64 o 
   8  10   7       21.60       23.09      3.80 o 
   9  10   7       18.22       19.25      3.76 o 
   0  11   7      958.18     1012.40     17.57 o 
   1  11   7      365.39      377.43      5.63 o 
   2  11   7       48.75       46.46      2.56 o 
   3  11   7      134.20      129.18      4.07 o 
   4  11   7       12.67       15.26      1.95 o 
   5  11   7       14.96       17.15      2.03 o 
   6  11   7        0.96        3.72      5.03 o 
   7  11   7       72.98       79.75      6.79 o 
   8  11   7        9.00       14.40      3.92 o 
   9  11   7       12.43       17.18      4.86 o 
   0  12   7      673.50      733.28     14.00 o 
   1  12   7       28.28       19.40      2.13 o 
   2  12   7       31.06       29.22      1.93 o 
   3  12   7       47.12       50.51      3.31 o 
   4  12   7        9.74       10.04      1.50 o 
   5  12   7       62.25       59.69      5.53 o 
   6  12   7       72.91       97.43      7.42 o 
   7  12   7       96.33      108.29      9.78 o 
   8  12   7       69.17       82.64      8.03 o 
   0  13   7        8.38        9.24      1.89 o 
   1  13   7      272.00      279.87      6.93 o 
   2  13   7        5.70        3.79      2.32 o 
   3  13   7       49.82       53.47      3.96 o 
   4  13   7        7.43       12.68      2.26 o 
   5  13   7      102.17      103.53      6.78 o 
   6  13   7       93.58      108.94      9.98 o 
   7  13   7       10.84        7.43      3.54 o 
   0  14   7       40.16       35.54      4.30 o 
   1  14   7       55.22       45.29      3.70 o 
   2  14   7      221.52      231.07     11.19 o 
   3  14   7        2.41        6.32      2.10 o 
   4  14   7       37.03       42.43      4.29 o 
   5  14   7       52.75       50.85      7.84 o 
   6  14   7        6.34       12.17      4.60 o 
   7  14   7       20.32       27.48      4.84 o 
   0  15   7       76.94       85.05      7.73 o 
   1  15   7        3.24        5.13      2.32 o 
   2  15   7       10.54       13.86      2.16 o 
   3  15   7        1.74        6.46      2.08 o 
   4  15   7       23.82       24.34      4.08 o 
   5  15   7       32.69       20.20      4.14 o 
   6  15   7       11.68       19.74      4.93 o 
   0  16   7        0.63        7.11      2.65 o 
   1  16   7       21.29       22.95      3.91 o 
   2  16   7       31.34       22.58      3.74 o 
   3  16   7        2.18        7.88      3.53 o 
   4  16   7       38.65       32.34      5.31 o 
   0  17   7        5.61        6.13     10.43 o 
   1  17   7       20.37       15.48      3.40 o 
   2  17   7       24.33       17.59      3.74 o 
   0   0   8     4976.22     5372.53     53.92 o 
   1   0   8      475.52      531.24      8.09 o 
   2   0   8      569.10      560.23      8.47 o 
   3   0   8       49.64       52.07      3.19 o 
   4   0   8      700.37      731.37     10.55 o 
   5   0   8      186.64      194.25      6.25 o 
   6   0   8      292.43      295.97      6.65 o 
   7   0   8       11.38        8.51      2.38 o 
   8   0   8        0.44        9.28      1.91 o 
   9   0   8      258.30      257.44     10.33 o 
  10   0   8       98.37      100.78      9.81 o 
  11   0   8        0.18        3.91      5.36 o 
   0   1   8      151.02      164.30      4.53 o 
   1   1   8      457.12      481.09      5.57 o 
   2   1   8      319.98      300.85      4.02 o 
   3   1   8      407.09      392.86      4.93 o 
   4   1   8      807.51      890.37      8.48 o 
   5   1   8      466.68      464.18      5.93 o 
   6   1   8      109.69      107.15      4.24 o 
   7   1   8      151.49      146.37      4.36 o 
   8   1   8       34.07       35.06      2.27 o 
   9   1   8       32.61       27.86      2.90 o 
  10   1   8       38.55       43.46      4.32 o 
  11   1   8        3.80        9.13      2.45 o 
   0   2   8      190.85      172.38      4.13 o 
   1   2   8     1292.07     1294.52      8.39 o 
   2   2   8       55.22       49.75      1.80 o 
   3   2   8      212.12      238.79      3.67 o 
   4   2   8      150.80      156.65      3.50 o 
   5   2   8      175.56      172.88      4.05 o 
   6   2   8      140.62      142.32      3.81 o 
   7   2   8      228.12      225.84      4.45 o 
   8   2   8       35.59       31.18      2.48 o 
   9   2   8      117.93      137.11      6.40 o 
  10   2   8       24.10       19.98      2.73 o 
  11   2   8       26.79       30.50      3.71 o 
   0   3   8     1334.42     1356.44     12.93 o 
   1   3   8      557.29      613.77      5.81 o 
   2   3   8      195.00      207.74      3.45 o 
   3   3   8      405.69      407.33      5.74 o 
   4   3   8      947.57      945.71      9.94 o 
   5   3   8      104.42       95.75      3.66 o 
   6   3   8      153.33      151.58      4.10 o 
   7   3   8     1118.73     1202.99     13.26 o 
   8   3   8      199.20      190.33      3.90 o 
   9   3   8      116.65      115.86      5.63 o 
  10   3   8      112.85      113.30      7.36 o 
  11   3   8       45.90       44.86      5.28 o 
   0   4   8        6.95       13.10      1.73 o 
   1   4   8     1242.46     1347.72      9.64 o 
   2   4   8      126.28      119.42      2.58 o 
   3   4   8       38.14       37.44      1.84 o 
   4   4   8       81.26       80.45      3.00 o 
   5   4   8       29.39       33.19      2.15 o 
   6   4   8       31.76       28.42      2.06 o 
   7   4   8       87.13       86.14      5.16 o 
   8   4   8      123.56      137.10      6.69 o 
   9   4   8      273.88      242.69     10.34 o 
  10   4   8        7.70        8.20      3.11 o 
  11   4   8       51.38       46.47      5.01 o 
   0   5   8      341.13      330.96      6.40 o 
   1   5   8     1028.19     1072.94      7.77 o 
   2   5   8     1408.29     1467.45     12.57 o 
   3   5   8        5.77        8.34      1.10 o 
   4   5   8      585.98      652.76      8.41 o 
   5   5   8      129.85      135.65      4.77 o 
   6   5   8        3.17        6.11      2.13 o 
   7   5   8      399.27      395.71      7.75 o 
   8   5   8       42.91       45.17      4.28 o 
   9   5   8      132.88      135.39      7.17 o 
  10   5   8       56.53       63.86      6.12 o 
  11   5   8       21.81       16.67      3.67 o 
   0   6   8        1.39        5.07      2.22 o 
   1   6   8      257.37      227.48      4.43 o 
   2   6   8      280.30      273.58      4.10 o 
   3   6   8      259.45      270.44      4.75 o 
   4   6   8      104.34      107.22      4.02 o 
   5   6   8       74.66       67.95      3.26 o 
   6   6   8       31.61       35.96      2.42 o 
   7   6   8      146.00      134.22      4.64 o 
   8   6   8       93.70       87.50      6.62 o 
   9   6   8       30.50       23.77      3.59 o 
  10   6   8        6.07        7.98      4.47 o 
   0   7   8       61.14       49.55      2.88 o 
   1   7   8      961.24     1023.15     10.69 o 
   2   7   8      331.09      317.52      4.83 o 
   3   7   8      250.05      242.49      4.98 o 
   4   7   8       73.24       67.58      4.02 o 
   5   7   8      291.21      304.07      5.60 o 
   6   7   8       80.22       77.37      4.63 o 
   7   7   8      219.71      229.30      7.65 o 
   8   7   8       89.82       88.00      7.12 o 
   9   7   8       12.42       15.72      2.91 o 
  10   7   8        8.84       15.81      3.76 o 
   0   8   8      250.03      215.06      5.94 o 
   1   8   8      383.76      399.18      6.36 o 
   2   8   8      436.32      441.18      6.04 o 
   3   8   8      324.30      333.64      4.96 o 
   4   8   8       83.06       85.27      3.94 o 
   5   8   8      142.01      151.71      4.44 o 
   6   8   8       90.47       75.29      4.66 o 
   7   8   8       49.05       39.71      3.60 o 
   8   8   8       11.96       17.21      3.12 o 
   9   8   8       16.54       19.24      5.46 o 
  10   8   8        0.98       11.47      4.54 o 
   0   9   8        2.37        7.17      2.46 o 
   1   9   8      259.97      251.28      4.31 o 
   2   9   8       73.38       76.07      3.16 o 
   3   9   8      468.14      487.29      6.93 o 
   4   9   8      198.05      214.28      5.67 o 
   5   9   8      225.24      232.28      6.98 o 
   6   9   8        0.75        3.15      2.64 o 
   7   9   8       66.67       55.52      4.99 o 
   8   9   8        6.47        3.18      4.62 o 
   9   9   8       18.07       19.82      4.02 o 
   0  10   8       18.08       17.65      1.90 o 
   1  10   8       58.64       54.98      2.63 o 
   2  10   8       57.54       60.28      2.90 o 
   3  10   8       76.04       72.59      3.69 o 
   4  10   8      121.00      110.51      5.06 o 
   5  10   8       46.44       27.86      3.12 o 
   6  10   8       13.40       13.30      3.63 o 
   7  10   8       44.72       34.24      6.22 o 
   8  10   8       18.51       17.50      4.79 o 
   9  10   8       70.00       48.14      5.50 o 
   0  11   8       97.16      110.24      7.04 o 
   1  11   8      513.60      534.77      7.17 o 
   2  11   8      217.10      236.51      4.55 o 
   3  11   8       13.58       12.84      1.46 o 
   4  11   8       51.31       44.81      3.92 o 
   5  11   8       47.83       41.19      4.42 o 
   6  11   8      132.94      154.11      9.47 o 
   7  11   8       59.49       55.41      6.47 o 
   8  11   8       22.05       20.12      4.80 o 
   0  12   8      522.34      537.74     12.05 o 
   1  12   8      183.13      195.88      3.90 o 
   2  12   8      147.32      156.70      3.01 o 
   3  12   8       42.55       36.45      3.50 o 
   4  12   8        6.53        4.90      2.84 o 
   5  12   8       32.16       23.33      4.01 o 
   6  12   8       84.72       77.02      6.48 o 
   7  12   8       19.33       16.57      4.25 o 
   8  12   8       62.38       52.21      5.91 o 
   0  13   8       66.62       62.20      7.01 o 
   1  13   8       59.58       52.04      3.65 o 
   2  13   8       12.93       13.34      2.23 o 
   3  13   8       21.50       18.77      2.73 o 
   4  13   8        1.24        8.04      3.10 o 
   5  13   8       21.30       21.23      3.93 o 
   6  13   8       49.33       52.99      6.16 o 
   7  13   8       61.74       54.87      6.09 o 
   0  14   8      147.33      176.36     10.65 o 
   1  14   8       42.96       33.36      2.93 o 
   2  14   8       11.20       11.68      2.45 o 
   3  14   8       68.38       61.30      4.92 o 
   4  14   8       17.89        9.79      3.65 o 
   5  14   8       29.49       21.62      4.36 o 
   6  14   8       20.42       20.16      3.90 o 
   0  15   8        5.26        7.33      3.02 o 
   1  15   8       94.16       98.00      7.23 o 
   2  15   8        0.11        2.61      2.09 o 
   3  15   8        1.59        6.53      2.42 o 
   4  15   8        6.63       15.11      3.31 o 
   5  15   8        1.01        7.81      4.27 o 
   0  16   8        0.45        0.46      6.12 o 
   1  16   8        7.34        1.83      2.72 o 
   2  16   8        0.41        5.30      2.60 o 
   3  16   8       16.60       23.41      5.05 o 
   4  16   8       15.21       16.17      3.99 o 
   0  17   8        2.16        7.68      3.70 o 
   1  17   8        1.10        7.62      3.89 o 
   1   0   9     1009.77      975.05     11.56 o 
   2   0   9        2.84        4.82      2.11 o 
   3   0   9       11.67       12.03      1.50 o 
   4   0   9       91.68       86.34      3.70 o 
   5   0   9      206.97      197.79      5.69 o 
   6   0   9       11.30        9.78      1.53 o 
   7   0   9       88.60       91.90      6.65 o 
   8   0   9       39.33       42.82      3.91 o 
   9   0   9      122.86      101.92      7.78 o 
  10   0   9       29.52       22.48      4.85 o 
  11   0   9        4.69       27.04      8.63 o 
   0   1   9       49.26       49.75      2.77 o 
   1   1   9      182.25      185.61      3.38 o 
   2   1   9      445.60      465.99      5.66 o 
   3   1   9      471.86      466.81      5.39 o 
   4   1   9      389.82      391.60      5.45 o 
   5   1   9        7.17        8.07      1.74 o 
   6   1   9     1088.17     1110.30     13.66 o 
   7   1   9      465.09      460.96      6.96 o 
   8   1   9      449.49      436.29      6.49 o 
   9   1   9       18.23       16.23      2.85 o 
  10   1   9       14.63       17.79      2.97 o 
  11   1   9        4.71       13.19      3.00 o 
   0   2   9      369.44      413.76      7.32 o 
   1   2   9      813.77      808.17      6.96 o 
   2   2   9      207.10      215.97      3.53 o 
   3   2   9      353.21      322.29      4.55 o 
   4   2   9       66.96       64.00      2.23 o 
   5   2   9      323.50      339.56      6.17 o 
   6   2   9      569.64      587.08      8.15 o 
   7   2   9       24.98       20.21      2.56 o 
   8   2   9      157.35      179.31      6.00 o 
   9   2   9       91.31       99.62      6.25 o 
  10   2   9       22.49       18.79      3.49 o 
  11   2   9       13.50       12.33      3.21 o 
   0   3   9       10.79        8.07      3.01 o 
   1   3   9      510.39      518.48      6.49 o 
   2   3   9      452.92      454.64      5.21 o 
   3   3   9      151.25      156.35      3.44 o 
   4   3   9      704.94      764.07      9.46 o 
   5   3   9       98.56       88.93      4.04 o 
   6   3   9      151.26      149.50      4.96 o 
   7   3   9      350.98      359.85      7.52 o 
   8   3   9      183.99      170.94      5.31 o 
   9   3   9       38.19       29.98      3.09 o 
  10   3   9       18.67       24.00      4.27 o 
  11   3   9       36.08       30.92      6.01 o 
   0   4   9     1749.46     1940.46     17.06 o 
   1   4   9      358.65      416.59      5.35 o 
   2   4   9      366.56      347.99      4.46 o 
   3   4   9      148.73      157.55      4.18 o 
   4   4   9        5.28        5.04      1.93 o 
   5   4   9      242.86      254.44      4.96 o 
   6   4   9       52.62       53.67      3.01 o 
   7   4   9      224.69      214.91      6.25 o 
   8   4   9       98.90       91.80      6.31 o 
   9   4   9      107.93      102.10      5.77 o 
  10   4   9       18.34       23.79      4.30 o 
   0   5   9     1224.64     1368.07     17.01 o 
   1   5   9      259.69      252.57      4.54 o 
   2   5   9      138.92      122.81      3.31 o 
   3   5   9      141.07      154.45      4.20 o 
   4   5   9      142.54      143.34      4.32 o 
   5   5   9       59.24       56.80      3.08 o 
   6   5   9       52.69       43.56      3.67 o 
   7   5   9        8.87       10.11      1.65 o 
   8   5   9       95.56       84.35      6.21 o 
   9   5   9       22.23       21.19      3.23 o 
  10   5   9       23.23       19.25      3.58 o 
   0   6   9      207.96      220.47      6.86 o 
   1   6   9      570.55      596.92      7.13 o 
   2   6   9      118.39      116.96      3.32 o 
   3   6   9      560.58      546.51      8.72 o 
   4   6   9       24.07       23.90      1.92 o 
   5   6   9        4.33       11.82      1.77 o 
   6   6   9      100.46      108.10      4.97 o 
   7   6   9       37.69       37.20      3.39 o 
   8   6   9       22.39       20.45      3.12 o 
   9   6   9       19.09       14.57      3.48 o 
  10   6   9        0.24       10.87      2.84 o 
   0   7   9       38.56       42.44      3.16 o 
   1   7   9      258.08      255.67      4.71 o 
   2   7   9       40.62       36.89      1.78 o 
   3   7   9      268.46      266.10      5.01 o 
   4   7   9      205.53      205.21      4.60 o 
   5   7   9       13.84       10.98      2.77 o 
   6   7   9       82.61       88.56      4.42 o 
   7   7   9       29.14       27.51      6.19 o 
   8   7   9       52.56       51.70      6.23 o 
   9   7   9       25.09       21.69      3.66 o 
  10   7   9       25.28       21.46      4.33 o 
   0   8   9        0.90       10.24      1.89 o 
   1   8   9      634.69      681.41      8.43 o 
   2   8   9      557.59      564.19      7.32 o 
   3   8   9      145.88      156.09      3.56 o 
   4   8   9      155.49      145.80      5.23 o 
   5   8   9      140.12      145.94      4.25 o 
   6   8   9       58.44       56.74      5.57 o 
   7   8   9       42.06       38.91      3.87 o 
   8   8   9       87.29       96.17      7.14 o 
   9   8   9       13.52       15.20      3.48 o 
   0   9   9       78.31       71.04      4.33 o 
   1   9   9       63.98       62.92      2.83 o 
   2   9   9      671.64      664.20      8.44 o 
   3   9   9       43.99       45.29      2.48 o 
   4   9   9       46.36       43.02      3.49 o 
   5   9   9       31.84       28.49      2.45 o 
   6   9   9      142.32      140.55      6.57 o 
   7   9   9      220.18      209.42     10.89 o 
   8   9   9        2.81       11.76      3.92 o 
   9   9   9       17.72       19.29      3.70 o 
   0  10   9      645.98      674.15     11.80 o 
   1  10   9      501.15      534.40      7.41 o 
   2  10   9      202.02      203.48      4.06 o 
   3  10   9      214.58      216.36      4.21 o 
   4  10   9       75.76       67.57      5.45 o 
   5  10   9       12.72       14.32      2.81 o 
   6  10   9       13.74       15.61      3.25 o 
   7  10   9       62.47       66.62      6.00 o 
   8  10   9        4.67        3.74      3.60 o 
   9  10   9       25.38       32.14      5.19 o 
   0  11   9       81.98       79.86      5.38 o 
   1  11   9        7.05        7.29      1.34 o 
   2  11   9       98.80      106.55      4.04 o 
   3  11   9        8.54        8.54      2.25 o 
   4  11   9       14.51       12.41      3.10 o 
   5  11   9       14.10       16.02      3.23 o 
   6  11   9        6.89        5.62      4.41 o 
   7  11   9       13.11        7.60      4.24 o 
   8  11   9       20.12       15.87      3.62 o 
   0  12   9      154.98      156.43      6.65 o 
   1  12   9      140.42      141.25      4.47 o 
   2  12   9       26.49       29.45      2.44 o 
   3  12   9       15.41       11.76      2.79 o 
   4  12   9       24.63       21.98      3.30 o 
   5  12   9      138.36      135.50      7.81 o 
   6  12   9      112.53      125.19     10.12 o 
   7  12   9        2.26       16.31      5.04 o 
   0  13   9      120.13      123.12      8.48 o 
   1  13   9       81.33       87.78      5.06 o 
   2  13   9       78.04       76.63      5.41 o 
   3  13   9       50.51       49.84      4.72 o 
   4  13   9        1.53        5.94      3.31 o 
   5  13   9        2.94        8.10      4.48 o 
   6  13   9       27.37       31.72      4.43 o 
   7  13   9       39.64       36.41      4.85 o 
   0  14   9       35.31       29.49      4.66 o 
   1  14   9       43.85       46.26      5.46 o 
   2  14   9        7.71        9.78      2.48 o 
   3  14   9        6.43        9.96      2.30 o 
   4  14   9       31.95       33.55      5.83 o 
   5  14   9       41.93       46.53      5.41 o 
   6  14   9       89.04       97.09      9.07 o 
   0  15   9       34.55       39.50      7.60 o 
   1  15   9       74.22       68.17      6.61 o 
   2  15   9       10.26       11.75      2.88 o 
   3  15   9       18.20       23.44      3.78 o 
   4  15   9        3.19       10.71      3.85 o 
   5  15   9        0.86        0.62      4.25 o 
   0  16   9       28.27       16.26      4.88 o 
   1  16   9       13.58       14.06      3.09 o 
   2  16   9        6.05       10.04      2.68 o 
   3  16   9       19.70       22.56      4.82 o 
   0   0  10     2383.02     2642.15     37.64 o 
   1   0  10     1430.22     1655.43     17.78 o 
   2   0  10       53.96       46.22      2.63 o 
   3   0  10      437.84      461.61      8.39 o 
   4   0  10      511.60      524.06     10.91 o 
   5   0  10      763.40      796.46     13.42 o 
   6   0  10       34.78       40.71      4.50 o 
   7   0  10        3.70        3.27      3.12 o 
   8   0  10       99.54       88.65      6.13 o 
   9   0  10       19.26       15.87      5.70 o 
  10   0  10       57.32       52.30      7.26 o 
   0   1  10     1319.25     1393.10     13.57 o 
   1   1  10      168.10      188.48      4.19 o 
   2   1  10       80.34       83.43      2.51 o 
   3   1  10       21.18       17.41      1.33 o 
   4   1  10     1039.94     1061.03     13.96 o 
   5   1  10      294.75      294.35      4.85 o 
   6   1  10     1065.52     1087.66     13.78 o 
   7   1  10       35.21       31.71      2.20 o 
   8   1  10       15.66       12.15      1.65 o 
   9   1  10       68.21       75.98      6.43 o 
  10   1  10        9.34       10.89      3.70 o 
   0   2  10      217.12      254.97      6.48 o 
   1   2  10     1436.73     1586.95     14.21 o 
   2   2  10      237.05      257.61      4.65 o 
   3   2  10      429.40      414.71      5.52 o 
   4   2  10      108.83       80.29      2.94 o 
   5   2  10      266.56      260.91      4.33 o 
   6   2  10      124.51      124.89      5.02 o 
   7   2  10       60.84       61.16      3.64 o 
   8   2  10       25.34       23.72      2.83 o 
   9   2  10       25.75       21.57      3.29 o 
  10   2  10        6.47       15.20      3.97 o 
   0   3  10        8.72        7.93      2.21 o 
   1   3  10      240.92      251.03      4.44 o 
   2   3  10      118.38      132.51      3.43 o 
   3   3  10      135.85      142.96      3.67 o 
   4   3  10      183.37      177.42      4.38 o 
   5   3  10       65.06       63.44      3.23 o 
   6   3  10      982.12     1047.42     13.73 o 
   7   3  10       58.36       62.00      4.13 o 
   8   3  10      174.66      167.28      6.30 o 
   9   3  10       72.18       64.01      5.68 o 
  10   3  10        2.90       12.20      2.68 o 
   0   4  10      100.21       96.70      3.87 o 
   1   4  10      317.23      311.51      4.70 o 
   2   4  10      212.95      196.45      4.54 o 
   3   4  10        6.27        5.89      1.38 o 
   4   4  10      107.13      107.80      4.58 o 
   5   4  10      414.09      439.01      7.40 o 
   6   4  10     1027.03     1114.57     15.11 o 
   7   4  10       95.04       84.93      5.62 o 
   8   4  10      144.04      136.52      5.68 o 
   9   4  10       12.91       12.76      2.63 o 
  10   4  10       29.19       30.02      3.69 o 
   0   5  10     1041.36     1143.25     18.29 o 
   1   5  10      484.70      505.65      6.39 o 
   2   5  10       26.18       27.36      1.60 o 
   3   5  10      130.12      133.63      4.48 o 
   4   5  10      167.00      169.01      4.37 o 
   5   5  10        6.69        7.06      1.93 o 
   6   5  10      116.88      115.55      5.46 o 
   7   5  10      283.60      257.78      8.46 o 
   8   5  10      146.99      153.30      8.08 o 
   9   5  10       35.37       31.11      4.49 o 
  10   5  10        1.60       10.55      3.73 o 
   0   6  10      701.40      718.81     14.10 o 
   1   6  10      329.32      355.02      6.22 o 
   2   6  10      360.19      361.47      5.90 o 
   3   6  10       57.89       52.88      2.82 o 
   4   6  10       79.55       78.55      3.76 o 
   5   6  10      174.16      170.90      4.46 o 
   6   6  10      442.62      477.06      8.43 o 
   7   6  10       37.45       26.33      4.97 o 
   8   6  10       89.74       90.49      6.48 o 
   9   6  10       44.15       41.05      5.91 o 
  10   6  10        2.87       10.28      3.84 o 
   0   7  10      792.39      836.26     13.97 o 
   1   7  10      143.80      151.17      3.44 o 
   2   7  10       48.78       54.81      2.58 o 
   3   7  10      206.31      217.35      4.67 o 
   4   7  10       70.29       66.51      3.71 o 
   5   7  10       12.23       14.56      1.72 o 
   6   7  10       93.95      106.98      4.54 o 
   7   7  10       19.54       16.08      2.33 o 
   8   7  10       32.12       23.47      4.60 o 
   9   7  10       25.83       20.36      3.46 o 
   0   8  10       10.41        8.62      1.55 o 
   1   8  10      157.57      163.94      3.85 o 
   2   8  10      269.31      242.15      4.40 o 
   3   8  10      268.76      252.90      4.43 o 
   4   8  10      433.97      468.94      8.88 o 
   5   8  10      116.41      112.20      4.34 o 
   6   8  10       80.34       89.95      6.43 o 
   7   8  10       57.50       55.66      5.59 o 
   8   8  10       58.06       58.54      5.60 o 
   9   8  10       16.01       18.65      3.62 o 
   0   9  10        6.16        9.69      2.56 o 
   1   9  10      136.02      148.46      4.43 o 
   2   9  10      161.69      164.60      3.86 o 
   3   9  10       62.28       64.62      3.29 o 
   4   9  10      181.00      168.26      5.05 o 
   5   9  10       48.62       40.33      3.70 o 
   6   9  10       45.15       30.92      3.98 o 
   7   9  10       35.88       20.59      5.61 o 
   8   9  10       25.68       21.09      4.41 o 
   9   9  10        3.75       16.41      4.94 o 
   0  10  10       11.75       13.80      2.46 o 
   1  10  10       97.80       96.47      4.13 o 
   2  10  10      223.70      225.77      5.06 o 
   3  10  10      103.41      111.45      3.14 o 
   4  10  10       55.40       60.77      4.81 o 
   5  10  10        3.92        7.50      2.36 o 
   6  10  10      185.76      206.89     11.63 o 
   7  10  10       83.76       79.37      7.86 o 
   8  10  10       18.33       16.59      3.85 o 
   0  11  10      153.00      157.47      6.88 o 
   1  11  10       90.59       97.33      4.38 o 
   2  11  10       19.03       15.01      1.53 o 
   3  11  10       88.64       89.21      4.00 o 
   4  11  10       69.61       58.88      6.25 o 
   5  11  10       72.63       87.43     15.93 o 
   6  11  10        7.40        6.21      3.09 o 
   7  11  10       43.99       39.04      5.61 o 
   8  11  10       61.23       75.06      9.07 o 
   0  12  10        3.74        8.37      4.84 o 
   1  12  10       16.35       11.37      4.20 o 
   2  12  10      252.98      277.29      7.45 o 
   3  12  10       42.00       42.37      4.77 o 
   4  12  10       47.80       44.05      5.43 o 
   5  12  10       10.74       14.45      3.15 o 
   6  12  10       21.98       24.26      4.71 o 
   7  12  10        9.78       15.31      4.12 o 
   0  13  10        1.96        6.63      4.45 o 
   1  13  10       39.31       38.43      3.47 o 
   2  13  10       27.22       21.42      2.87 o 
   3  13  10        9.25        8.04      2.20 o 
   4  13  10       10.41       15.42      3.54 o 
   5  13  10       62.06       75.46      7.40 o 
   6  13  10        7.97        9.62      3.32 o 
   0  14  10       12.05       20.01      4.54 o 
   1  14  10       45.92       52.74      5.24 o 
   2  14  10       18.85       20.66      3.38 o 
   3  14  10        3.10        7.36      3.43 o 
   4  14  10       32.65       31.85      5.24 o 
   5  14  10       24.82       23.56      4.40 o 
   0  15  10      111.76      106.02     15.94 o 
   1  15  10       14.83        9.61      3.94 o 
   2  15  10        9.79       17.89      3.87 o 
   3  15  10       60.03       71.06      7.95 o 
   4  15  10        6.40       13.71      6.74 o 
   0  16  10       12.97       16.61      9.77 o 
   1  16  10        2.91        9.50      4.43 o 
   2  16  10        9.03       11.42      3.23 o 
   1   0  11       81.32       86.81      4.16 o 
   2   0  11      416.89      371.88      7.49 o 
   3   0  11      797.95      719.60     14.10 o 
   4   0  11       27.13       23.11      2.67 o 
   5   0  11     1912.07     2047.60     43.97 o 
   6   0  11      481.23      511.97     18.53 o 
   7   0  11       78.48       83.20      6.21 o 
   8   0  11        7.57        6.23      2.16 o 
   9   0  11        0.39        8.75      8.29 o 
  10   0  11       42.38       35.27      6.62 o 
   0   1  11     1420.08     1648.58     21.66 o 
   1   1  11      335.08      347.84      5.00 o 
   2   1  11      303.44      337.58      4.93 o 
   3   1  11       82.86       77.73      2.90 o 
   4   1  11      176.59      173.04      3.68 o 
   5   1  11      124.05      139.07      4.07 o 
   6   1  11     2257.90     2373.91     30.76 o 
   7   1  11       10.47        8.33      1.94 o 
   8   1  11      165.08      164.99      7.81 o 
   9   1  11       15.41        9.86      4.67 o 
  10   1  11       65.35       72.22      6.44 o 
   0   2  11      110.60      134.02      5.29 o 
   1   2  11      428.06      401.41      6.05 o 
   2   2  11      302.44      323.21      4.96 o 
   3   2  11       93.70       97.41      3.36 o 
   4   2  11      187.81      167.08      3.83 o 
   5   2  11      835.88      831.64     10.35 o 
   6   2  11      348.53      366.30      6.92 o 
   7   2  11       48.23       48.17      3.02 o 
   8   2  11       54.10       59.14      5.71 o 
   9   2  11       32.11       34.07      4.68 o 
  10   2  11        7.13        7.42      3.24 o 
   0   3  11      760.80      859.79     13.60 o 
   1   3  11      118.12      120.43      3.39 o 
   2   3  11      311.16      316.50      5.44 o 
   3   3  11       72.48       69.29      2.71 o 
   4   3  11       29.96       29.20      2.09 o 
   5   3  11      194.26      194.57      4.88 o 
   6   3  11       31.19       35.79      3.39 o 
   7   3  11       25.87       21.41      2.73 o 
   8   3  11       21.69       23.59      2.86 o 
   9   3  11       30.36       23.00      3.68 o 
  10   3  11       97.04      114.38      9.60 o 
   0   4  11       74.01       78.35      4.11 o 
   1   4  11      118.78      131.27      4.12 o 
   2   4  11      330.78      320.96      5.57 o 
   3   4  11      213.64      207.74      3.78 o 
   4   4  11      379.78      384.69      7.14 o 
   5   4  11       24.14       21.21      2.60 o 
   6   4  11      400.73      389.66      8.58 o 
   7   4  11      189.85      204.01      7.44 o 
   8   4  11       13.83       18.22      3.03 o 
   9   4  11        0.97        9.38      3.54 o 
  10   4  11       22.06       16.99      4.21 o 
   0   5  11      174.14      192.38      6.04 o 
   1   5  11      125.07      112.69      4.02 o 
   2   5  11       47.04       56.43      2.67 o 
   3   5  11       10.04       11.58      1.26 o 
   4   5  11      336.93      315.00      6.01 o 
   5   5  11      215.53      218.62      5.94 o 
   6   5  11      701.63      703.20     10.38 o 
   7   5  11       19.89       18.88      2.80 o 
   8   5  11        3.01       10.15      2.02 o 
   9   5  11       29.05       32.20      4.58 o 
  10   5  11       25.28       24.64      3.57 o 
   0   6  11       71.54       69.61      4.37 o 
   1   6  11      191.20      192.03      3.90 o 
   2   6  11      341.71      335.32      5.52 o 
   3   6  11      197.48      208.43      4.80 o 
   4   6  11      310.46      319.24      8.09 o 
   5   6  11      247.85      273.33      6.59 o 
   6   6  11      186.57      168.29      6.51 o 
   7   6  11       45.25       42.90      4.32 o 
   8   6  11       71.64       70.78      5.68 o 
   9   6  11        5.79        7.10      3.87 o 
   0   7  11        3.37        7.09      1.74 o 
   1   7  11      139.78      146.75      4.25 o 
   2   7  11       92.84       95.82      3.95 o 
   3   7  11      115.44      123.07      5.82 o 
   4   7  11      143.34      160.07      5.60 o 
   5   7  11      282.73      303.64      7.07 o 
   6   7  11      206.84      192.18      6.91 o 
   7   7  11      147.18      145.97      8.32 o 
   8   7  11       11.03       13.22      2.46 o 
   9   7  11       37.48       35.72      5.31 o 
   0   8  11       57.59       61.75      4.21 o 
   1   8  11      493.13      514.03      7.40 o 
   2   8  11     1075.82     1163.41     13.08 o 
   3   8  11       14.52       13.81      3.07 o 
   4   8  11      106.08      111.89      5.53 o 
   5   8  11       52.91       48.70      5.09 o 
   6   8  11       81.93       82.42      7.51 o 
   7   8  11      122.07      124.64      8.48 o 
   8   8  11        8.42        3.98      4.30 o 
   9   8  11        3.52       17.69      3.61 o 
   0   9  11       89.80       92.99      6.08 o 
   1   9  11      345.07      347.82      5.80 o 
   2   9  11       74.42       83.91      4.41 o 
   3   9  11      150.34      147.05      3.55 o 
   4   9  11       25.33       21.67      2.84 o 
   5   9  11      128.30      143.77     10.10 o 
   6   9  11      167.06      176.75      8.11 o 
   7   9  11       96.66      104.70     10.10 o 
   8   9  11        6.12       13.09      5.04 o 
   0  10  11        2.09        6.84      2.74 o 
   1  10  11       28.02       26.71      1.91 o 
   2  10  11      904.17      941.65     11.57 o 
   3  10  11       23.19       22.05      2.75 o 
   4  10  11        2.10        3.76      2.66 o 
   5  10  11       65.38       59.43      5.87 o 
   6  10  11       23.55       21.68      4.03 o 
   7  10  11        1.83        6.65      2.66 o 
   8  10  11       50.44       46.06      5.41 o 
   0  11  11      151.64      183.34      8.04 o 
   1  11  11       25.00       22.75      2.27 o 
   2  11  11       36.37       35.25      2.94 o 
   3  11  11      275.36      284.12      7.01 o 
   4  11  11        7.06        6.23      1.60 o 
   5  11  11       12.13       12.43      3.60 o 
   6  11  11       53.04       60.22      7.48 o 
   7  11  11        0.54        1.82      4.23 o 
   0  12  11        8.31        7.43      2.47 o 
   1  12  11        3.37        6.99      2.24 o 
   2  12  11       78.61       67.04      5.71 o 
   3  12  11       79.55       82.24      5.54 o 
   4  12  11       35.56       49.84      5.84 o 
   5  12  11        0.59        6.33      3.77 o 
   6  12  11       22.81       26.41      4.13 o 
   0  13  11      112.49      119.79      7.45 o 
   1  13  11      125.50      132.53      6.16 o 
   2  13  11       76.35       75.78      5.23 o 
   3  13  11        9.83       11.92      2.97 o 
   4  13  11        5.29        4.81      5.11 o 
   5  13  11        5.08        9.31      3.17 o 
   6  13  11        2.57       10.67      4.04 o 
   0  14  11       15.67       19.43      4.28 o 
   1  14  11       21.29       14.90      3.80 o 
   2  14  11        1.37        4.83      2.87 o 
   3  14  11       58.47       64.61      6.51 o 
   4  14  11       13.80       12.13      3.17 o 
   0  15  11       17.65       16.78      6.55 o 
   1  15  11       25.94       26.51      4.48 o 
   2  15  11        9.16        9.39      4.62 o 
   3  15  11       33.85       29.97      4.84 o 
   0   0  12      124.49      142.80     10.02 o 
   1   0  12       88.82       94.50      4.88 o 
   2   0  12       76.73       81.72      4.39 o 
   3   0  12       62.79       59.93      4.03 o 
   4   0  12     1191.71     1232.21     21.31 o 
   5   0  12       10.36        9.95      1.96 o 
   6   0  12      452.57      452.32     10.78 o 
   7   0  12      127.22      117.46      6.33 o 
   8   0  12       70.44       46.03      7.77 o 
   9   0  12       88.37       96.21     10.34 o 
  10   0  12        0.00        5.31      4.20 o 
   0   1  12       81.69       78.39      4.27 o 
   1   1  12      377.07      404.97      6.60 o 
   2   1  12       22.46       21.68      2.02 o 
   3   1  12       33.81       32.16      1.91 o 
   4   1  12      542.32      519.48      7.59 o 
   5   1  12      185.23      184.45      5.85 o 
   6   1  12      329.73      301.99      6.17 o 
   7   1  12      177.12      184.20      5.77 o 
   8   1  12      116.99      111.03      5.53 o 
   9   1  12       59.32       63.83      5.89 o 
  10   1  12        3.07        9.09      4.10 o 
   0   2  12      599.50      639.11     12.97 o 
   1   2  12      221.39      202.81      4.17 o 
   2   2  12      164.09      152.50      3.58 o 
   3   2  12       90.79       90.58      3.84 o 
   4   2  12      478.22      469.73      6.77 o 
   5   2  12      496.10      518.47      9.02 o 
   6   2  12      307.99      271.62      6.90 o 
   7   2  12       16.80       14.04      2.73 o 
   8   2  12       58.39       57.72      6.85 o 
   9   2  12       19.73       15.54      3.06 o 
  10   2  12       62.18       57.05      7.50 o 
   0   3  12      850.73      926.96     18.24 o 
   1   3  12      130.80      129.41      4.05 o 
   2   3  12      126.28      140.64      3.98 o 
   3   3  12       57.58       61.87      2.89 o 
   4   3  12      169.18      177.86      3.96 o 
   5   3  12      535.30      576.17     10.20 o 
   6   3  12      333.48      342.24      7.66 o 
   7   3  12       23.44       16.89      2.44 o 
   8   3  12      122.77      108.07      6.68 o 
   9   3  12        2.17        4.70      3.36 o 
  10   3  12       48.78       36.82      5.03 o 
   0   4  12       23.01       22.65      2.46 o 
   1   4  12      351.13      354.67      6.33 o 
   2   4  12       13.74       15.93      1.60 o 
   3   4  12      419.82      455.42      6.89 o 
   4   4  12      114.06      111.30      5.16 o 
   5   4  12      690.36      742.98     13.01 o 
   6   4  12       89.43       73.51      5.72 o 
   7   4  12       84.53       90.61      6.69 o 
   8   4  12        9.56        7.98      2.42 o 
   9   4  12       90.87      103.91     14.10 o 
   0   5  12       22.64       17.79      2.12 o 
   1   5  12      379.70      385.70      6.13 o 
   2   5  12       14.07       15.16      1.30 o 
   3   5  12      188.89      174.13      3.81 o 
   4   5  12      376.68      394.29      7.31 o 
   5   5  12       25.24       26.94      2.35 o 
   6   5  12       56.82       63.82      5.83 o 
   7   5  12       64.71       61.27      6.64 o 
   8   5  12       34.55       35.35      3.78 o 
   9   5  12       37.70       47.41      5.14 o 
   0   6  12      250.08      253.01      6.97 o 
   1   6  12      155.89      141.58      4.08 o 
   2   6  12      132.69      107.58      4.39 o 
   3   6  12       54.90       47.81      2.94 o 
   4   6  12      137.23      140.68      4.82 o 
   5   6  12      334.97      336.85      8.87 o 
   6   6  12       39.41       37.85      3.57 o 
   7   6  12       10.40        9.58      2.37 o 
   8   6  12       14.03       14.16      3.24 o 
   9   6  12        2.30        3.87      3.17 o 
   0   7  12       29.72       28.57      3.06 o 
   1   7  12      153.79      155.01      3.80 o 
   2   7  12       90.74       87.12      4.11 o 
   3   7  12      198.72      189.11      5.45 o 
   4   7  12        2.24        4.39      2.50 o 
   5   7  12       44.24       39.86      4.85 o 
   6   7  12       55.91       53.43      5.51 o 
   7   7  12       24.07       23.63      3.54 o 
   8   7  12       31.03       28.10      4.25 o 
   9   7  12       13.23       16.10      4.14 o 
   0   8  12      334.87      356.81      8.71 o 
   1   8  12       78.82       76.45      4.08 o 
   2   8  12       29.85       31.41      2.34 o 
   3   8  12      110.61      110.14      4.74 o 
   4   8  12       41.49       38.59      4.24 o 
   5   8  12       35.60       37.68      3.75 o 
   6   8  12      139.65      127.16      7.58 o 
   7   8  12       23.67       22.40      3.79 o 
   8   8  12       36.64       40.44      4.99 o 
   0   9  12      260.13      282.21      7.09 o 
   1   9  12      447.16      467.54      7.46 o 
   2   9  12      253.40      259.94      4.76 o 
   3   9  12      168.02      154.20      5.68 o 
   4   9  12        1.01        6.78      2.34 o 
   5   9  12        4.50        5.81      3.19 o 
   6   9  12       37.48       45.34      4.35 o 
   7   9  12        2.60        7.74      3.87 o 
   8   9  12        4.37       12.88      3.66 o 
   0  10  12      104.49      108.24      5.86 o 
   1  10  12      238.11      257.18      7.18 o 
   2  10  12      189.24      173.69      5.77 o 
   3  10  12       35.32       35.18      3.20 o 
   4  10  12      190.10      193.72     10.10 o 
   5  10  12       81.10       90.73      6.49 o 
   6  10  12       10.24       10.41      3.43 o 
   7  10  12       15.41       10.31      3.93 o 
   0  11  12       10.04       10.44      2.21 o 
   1  11  12       15.95       13.57      1.89 o 
   2  11  12       79.93       83.40      5.94 o 
   3  11  12      159.61      145.73      6.63 o 
   4  11  12       60.54       57.50      6.85 o 
   5  11  12       45.83       45.63      6.52 o 
   6  11  12       12.81       12.74      3.14 o 
   7  11  12       31.48       29.66      6.37 o 
   0  12  12      135.24      129.55      7.76 o 
   1  12  12       62.61       67.03      5.88 o 
   2  12  12      198.49      190.68      8.88 o 
   3  12  12       47.60       50.86      5.28 o 
   4  12  12       46.04       42.55      5.86 o 
   5  12  12       26.39       30.65      4.71 o 
   6  12  12       16.67       16.39      3.86 o 
   0  13  12       91.25       94.38      9.20 o 
   1  13  12        1.41        7.98      3.71 o 
   2  13  12      101.47       95.14      9.34 o 
   3  13  12        3.00        6.01      3.42 o 
   4  13  12        8.61       10.07      3.23 o 
   5  13  12       44.43       45.25      6.09 o 
   0  14  12       25.05       25.14      4.97 o 
   1  14  12        3.46       13.49      3.42 o 
   2  14  12       69.81       71.79      6.97 o 
   3  14  12        3.78        6.65      3.86 o 
   4  14  12       22.63       20.53      4.36 o 
   0  15  12       14.04       26.38      7.89 o 
   1  15  12       10.13       14.87      3.81 o 
   1   0  13      105.30      101.98      5.98 o 
   2   0  13      172.62      184.24      5.83 o 
   3   0  13      301.47      289.65      7.55 o 
   4   0  13        9.11        9.57      2.61 o 
   5   0  13     2996.40     3230.08     86.93 o 
   6   0  13      707.81      758.25     33.37 o 
   7   0  13       50.37       44.38      5.56 o 
   8   0  13      142.46      131.05     11.36 o 
   9   0  13        0.03        9.21      3.92 o 
   0   1  13      905.35      958.15     21.19 o 
   1   1  13      230.35      228.21      4.43 o 
   2   1  13      621.85      636.65      8.84 o 
   3   1  13      315.98      313.30      5.36 o 
   4   1  13      161.86      158.09      4.37 o 
   5   1  13       82.02       71.62      4.53 o 
   6   1  13       13.71       13.76      1.65 o 
   7   1  13      146.17      126.98      6.17 o 
   8   1  13      112.78      106.91      6.94 o 
   9   1  13       28.25       28.35      4.21 o 
   0   2  13       86.72      101.56      5.85 o 
   1   2  13       30.53       28.41      1.90 o 
   2   2  13       64.62       70.32      3.29 o 
   3   2  13       91.35       95.14      4.00 o 
   4   2  13      243.85      247.03      4.91 o 
   5   2  13      849.58      905.52     13.09 o 
   6   2  13       63.67       58.63      5.11 o 
   7   2  13        8.71       11.70      3.82 o 
   8   2  13       14.98       14.44      2.93 o 
   9   2  13       14.38       11.99      4.15 o 
   0   3  13      168.19      172.66      6.20 o 
   1   3  13      115.06      118.34      4.49 o 
   2   3  13       98.06       98.04      3.98 o 
   3   3  13       50.73       56.48      2.83 o 
   4   3  13       56.26       70.34      3.86 o 
   5   3  13      208.33      216.02      6.52 o 
   6   3  13       26.08       23.41      2.69 o 
   7   3  13       21.63       15.35      2.73 o 
   8   3  13       46.30       53.40      4.86 o 
   9   3  13       56.86       68.97      6.37 o 
   0   4  13      432.62      433.09     10.43 o 
   1   4  13      179.83      178.48      3.99 o 
   2   4  13       69.66       68.94      3.37 o 
   3   4  13       93.85      105.76      5.13 o 
   4   4  13      287.66      304.12      8.22 o 
   5   4  13      367.95      352.09      7.97 o 
   6   4  13       39.67       37.68      3.96 o 
   7   4  13       28.22       28.06      3.79 o 
   8   4  13       10.55       12.26      2.74 o 
   9   4  13        1.18       10.10      2.54 o 
   0   5  13        6.50        7.95      2.53 o 
   1   5  13      158.93      158.16      4.00 o 
   2   5  13       91.66       93.03      4.45 o 
   3   5  13      179.26      177.33      3.96 o 
   4   5  13      112.46      107.91      6.25 o 
   5   5  13        1.58        7.55      3.04 o 
   6   5  13       14.44       13.16      2.32 o 
   7   5  13        5.67       14.44      3.16 o 
   8   5  13       28.15       21.75      3.73 o 
   9   5  13       38.93       34.87      4.45 o 
   0   6  13        6.84        9.09      1.99 o 
   1   6  13      530.48      562.86      7.95 o 
   2   6  13       39.66       40.49      3.33 o 
   3   6  13       14.58       14.47      1.82 o 
   4   6  13      257.86      256.62      6.54 o 
   5   6  13       17.85       19.24      2.79 o 
   6   6  13       47.45       40.27      4.67 o 
   7   6  13        7.15        8.09      3.83 o 
   8   6  13       30.38       29.81      4.17 o 
   0   7  13       21.98       18.16      2.73 o 
   1   7  13       33.64       31.53      2.46 o 
   2   7  13       39.86       41.63      2.88 o 
   3   7  13       19.92       16.61      1.84 o 
   4   7  13       23.04       26.60      3.55 o 
   5   7  13       25.12       19.41      3.23 o 
   6   7  13       15.54       15.12      2.54 o 
   7   7  13       20.87       22.49      4.59 o 
   8   7  13       47.46       42.86      5.23 o 
   0   8  13      152.50      150.61      6.17 o 
   1   8  13       50.95       55.20      3.39 o 
   2   8  13       68.73       66.84      3.79 o 
   3   8  13       36.57       33.73      3.87 o 
   4   8  13       16.51       13.42      2.58 o 
   5   8  13       70.02       74.69      7.16 o 
   6   8  13       63.89       65.97      5.60 o 
   7   8  13       30.57       32.73      5.01 o 
   8   8  13       51.82       49.39      6.72 o 
   0   9  13       64.86       60.41      6.91 o 
   1   9  13      204.56      217.01      6.45 o 
   2   9  13       97.27      105.01      4.36 o 
   3   9  13       91.08      107.63      7.45 o 
   4   9  13       40.04       39.61      4.42 o 
   5   9  13       46.45       40.62      5.42 o 
   6   9  13        9.28       13.00      6.96 o 
   7   9  13       32.45       30.44      4.98 o 
   0  10  13      313.02      349.78     11.72 o 
   1  10  13      132.00      146.76      5.27 o 
   2  10  13       54.88       52.39      4.29 o 
   3  10  13       59.66       59.75      6.42 o 
   4  10  13      239.12      238.02     11.65 o 
   5  10  13      126.26      140.81     12.26 o 
   6  10  13        5.31        5.49      5.34 o 
   7  10  13       18.07       14.92      3.81 o 
   0  11  13       72.72       69.69      7.65 o 
   1  11  13       35.56       29.44      3.28 o 
   2  11  13       91.81       84.89      5.14 o 
   3  11  13      198.40      200.15     12.19 o 
   4  11  13        4.10        7.88      3.02 o 
   5  11  13        2.64        7.72      3.58 o 
   6  11  13       15.37       23.25      4.60 o 
   0  12  13        6.13        8.96      3.66 o 
   1  12  13        0.19        9.30      2.86 o 
   2  12  13       28.07       21.07      3.28 o 
   3  12  13       76.18       67.91      6.95 o 
   4  12  13       48.04       51.52      6.34 o 
   5  12  13       81.96       69.47      7.75 o 
   0  13  13        3.54        8.65      3.60 o 
   1  13  13       35.03       30.94      5.99 o 
   2  13  13       32.95       38.08      4.97 o 
   3  13  13      108.47      121.48     10.88 o 
   4  13  13       28.74       33.49      5.43 o 
   0  14  13       28.05       30.66      5.46 o 
   1  14  13       21.04       27.66      4.45 o 
   2  14  13       28.29       22.50      5.09 o 
   0   0  14      107.66      106.02      9.07 o 
   1   0  14       31.66       38.36      3.57 o 
   2   0  14       34.26       30.06      2.75 o 
   3   0  14        4.38        8.12      3.42 o 
   4   0  14      918.41      975.87     23.61 o 
   5   0  14      103.09      104.56      8.02 o 
   6   0  14       61.58       62.62      6.61 o 
   7   0  14       75.16       63.30     10.28 o 
   8   0  14       19.62       13.63      3.72 o 
   9   0  14       28.99       29.88      9.86 o 
   0   1  14       14.92       13.38      2.09 o 
   1   1  14      208.05      225.62      4.70 o 
   2   1  14      177.38      174.15      4.19 o 
   3   1  14      114.91      111.29      5.35 o 
   4   1  14      448.68      430.44      7.81 o 
   5   1  14        8.82        8.16      1.87 o 
   6   1  14      366.07      386.35      9.63 o 
   7   1  14       23.11       19.23      2.93 o 
   8   1  14      109.43       97.97      8.39 o 
   9   1  14       14.61       14.50      5.25 o 
   0   2  14        0.25        3.25      2.74 o 
   1   2  14      331.88      356.62      5.93 o 
   2   2  14        1.93       10.38      2.24 o 
   3   2  14      177.15      181.46      4.34 o 
   4   2  14      139.77      133.60      4.22 o 
   5   2  14      132.04      124.41      4.49 o 
   6   2  14       19.86       11.58      3.24 o 
   7   2  14       94.99       98.97      6.02 o 
   8   2  14       41.64       33.50      4.98 o 
   9   2  14        5.76       11.72      3.67 o 
   0   3  14      495.37      541.96     11.37 o 
   1   3  14       10.56       16.19      1.66 o 
   2   3  14      118.93      106.92      4.96 o 
   3   3  14      273.44      302.55      6.07 o 
   4   3  14       21.47       22.80      1.87 o 
   5   3  14      118.88      110.63      5.26 o 
   6   3  14      155.39      163.81      8.55 o 
   7   3  14      277.28      267.09     13.66 o 
   8   3  14        6.26       10.37      3.12 o 
   9   3  14       24.78       28.67      4.92 o 
   0   4  14        4.22        6.93      2.22 o 
   1   4  14      159.67      161.58      3.98 o 
   2   4  14       56.38       61.32      3.71 o 
   3   4  14      209.49      221.74      5.02 o 
   4   4  14      240.32      238.44      8.94 o 
   5   4  14      749.80      778.46     19.81 o 
   6   4  14      191.02      197.50     10.63 o 
   7   4  14       29.02       28.30      3.56 o 
   8   4  14        6.15        6.82      2.96 o 
   0   5  14        3.72        7.79      3.47 o 
   1   5  14       95.66       94.14      4.43 o 
   2   5  14      581.72      663.45      9.82 o 
   3   5  14      348.46      337.97      8.22 o 
   4   5  14       50.57       42.72      4.12 o 
   5   5  14      178.51      182.46      7.00 o 
   6   5  14       56.40       53.71      4.96 o 
   7   5  14       32.10       25.97      3.95 o 
   8   5  14        3.04        9.41      4.90 o 
   0   6  14        3.35        8.26      4.30 o 
   1   6  14      236.60      259.53      5.53 o 
   2   6  14      334.79      301.20      5.27 o 
   3   6  14      183.21      192.22      5.75 o 
   4   6  14       86.27       84.82      6.20 o 
   5   6  14      274.56      278.09     15.27 o 
   6   6  14       10.43       12.69      4.65 o 
   7   6  14       30.68       25.31      4.22 o 
   8   6  14       29.05       29.54      4.50 o 
   0   7  14      147.76      156.48      6.04 o 
   1   7  14       17.68       14.60      1.66 o 
   2   7  14      212.93      226.38      6.60 o 
   3   7  14      151.04      155.45      6.32 o 
   4   7  14       12.62       14.66      3.15 o 
   5   7  14      159.12      169.29      9.34 o 
   6   7  14       12.80       15.99      3.00 o 
   7   7  14       19.03       17.18      3.37 o 
   8   7  14        5.01        5.96      2.81 o 
   0   8  14        9.54       10.59      2.25 o 
   1   8  14      169.21      180.16      5.67 o 
   2   8  14      133.96      134.03      6.28 o 
   3   8  14       63.91       63.40      5.05 o 
   4   8  14      100.30      108.29      7.01 o 
   5   8  14       22.82       22.97      3.37 o 
   6   8  14       11.10       13.71      3.68 o 
   7   8  14        5.86        4.30      3.89 o 
   0   9  14      112.95      135.99      9.47 o 
   1   9  14       40.52       40.57      3.58 o 
   2   9  14       31.80       27.72      3.14 o 
   3   9  14        8.56       13.97      3.09 o 
   4   9  14       36.86       35.35      4.52 o 
   5   9  14       17.34       23.45      4.24 o 
   6   9  14       11.85       22.02      4.42 o 
   7   9  14        9.58        0.07      6.48 o 
   0  10  14      144.71      159.55     11.10 o 
   1  10  14       38.92       37.05      3.89 o 
   2  10  14       31.41       22.83      2.97 o 
   3  10  14      156.28      155.53      9.99 o 
   4  10  14       45.27       54.85      7.24 o 
   5  10  14       62.83       60.27      8.46 o 
   6  10  14        0.84        3.48      3.20 o 
   0  11  14       10.95       10.26      3.08 o 
   1  11  14       12.70       14.35      2.74 o 
   2  11  14      140.50      144.14      9.57 o 
   3  11  14       73.07       64.81      6.22 o 
   4  11  14       77.59       88.22      8.79 o 
   5  11  14        8.34        7.96      3.21 o 
   0  12  14        0.26        4.98      5.79 o 
   1  12  14       28.73       25.63      3.12 o 
   2  12  14       46.48       40.96      6.01 o 
   3  12  14       19.67       18.19      4.56 o 
   4  12  14       26.62       24.66      6.81 o 
   0  13  14       14.19       16.74      4.22 o 
   1  13  14       22.99       21.82      4.89 o 
   2  13  14        2.67        9.96      5.47 o 
   3  13  14       12.03       18.83      4.01 o 
   1   0  15        2.68        4.59      3.67 o 
   2   0  15      182.89      173.87      6.49 o 
   3   0  15        4.91       16.10      5.43 o 
   4   0  15        0.30        9.60      4.07 o 
   5   0  15      228.21      224.25     10.34 o 
   6   0  15       34.03       30.20      4.95 o 
   7   0  15        9.30       19.14      4.50 o 
   8   0  15      113.75      138.80     17.88 o 
   0   1  15       64.01       62.55      5.38 o 
   1   1  15       40.11       40.57      3.07 o 
   2   1  15      110.52      119.69      4.18 o 
   3   1  15      104.21      106.03      4.24 o 
   4   1  15      109.62      117.92      5.02 o 
   5   1  15       74.95       79.58      6.19 o 
   6   1  15       18.51       18.13      2.59 o 
   7   1  15       28.28       23.95      3.82 o 
   8   1  15       16.98       12.60      3.85 o 
   0   2  15        1.14        6.76      3.37 o 
   1   2  15       19.87       23.17      2.12 o 
   2   2  15      463.96      473.19      8.95 o 
   3   2  15       86.74       90.13      4.94 o 
   4   2  15      220.86      207.94      6.61 o 
   5   2  15       40.06       37.44      3.51 o 
   6   2  15       44.45       45.20      6.08 o 
   7   2  15       36.92       33.11      4.50 o 
   8   2  15      100.88       92.72      8.04 o 
   0   3  15       98.96       94.01      6.36 o 
   1   3  15       63.97       71.31      3.86 o 
   2   3  15      274.57      254.78      5.56 o 
   3   3  15      133.76      139.05      5.15 o 
   4   3  15      201.10      198.61      6.29 o 
   5   3  15       45.65       47.07      4.63 o 
   6   3  15        1.39        4.90      2.93 o 
   7   3  15       11.66       11.94      3.75 o 
   8   3  15       38.78       47.11      5.58 o 
   0   4  15       59.32       61.15      4.86 o 
   1   4  15       74.30       71.87      3.88 o 
   2   4  15      652.08      677.06      8.44 o 
   3   4  15      245.02      265.80      7.81 o 
   4   4  15      913.33      958.86     21.01 o 
   5   4  15       32.01       27.07      3.17 o 
   6   4  15       63.20       67.51      8.52 o 
   7   4  15       19.42       26.45      4.50 o 
   8   4  15        2.34        8.37      3.26 o 
   0   5  15      165.78      153.88      5.90 o 
   1   5  15        8.52       10.57      2.07 o 
   2   5  15      111.04      111.09      3.66 o 
   3   5  15      120.97      102.67      4.36 o 
   4   5  15      254.07      250.24      8.40 o 
   5   5  15      174.69      155.56      7.74 o 
   6   5  15      114.28      118.49      7.60 o 
   7   5  15        0.52       -0.50      4.69 o 
   8   5  15        0.39        9.57      4.00 o 
   0   6  15       11.00       12.28      3.38 o 
   1   6  15       16.27       14.61      2.15 o 
   2   6  15      142.11      153.81      5.36 o 
   3   6  15      100.73       86.93      6.14 o 
   4   6  15      174.98      172.99     10.30 o 
   5   6  15       23.98       27.37      3.77 o 
   6   6  15       16.11       17.80      3.27 o 
   7   6  15       36.66       33.91      4.77 o 
   0   7  15      103.01      111.38      8.37 o 
   1   7  15      105.08       95.66      6.22 o 
   2   7  15      170.45      165.44      5.94 o 
   3   7  15       54.61       64.31      6.46 o 
   4   7  15       97.27       88.78      7.16 o 
   5   7  15        1.06        6.36      3.13 o 
   6   7  15       51.62       46.02      6.24 o 
   7   7  15       53.71       43.69      5.44 o 
   0   8  15       22.27       28.16      3.86 o 
   1   8  15      206.20      219.10     10.12 o 
   2   8  15      124.84      111.22      5.83 o 
   3   8  15       85.60       89.48      6.28 o 
   4   8  15       40.49       51.24      5.17 o 
   5   8  15       42.40       37.14      5.01 o 
   6   8  15       23.17       14.50      4.10 o 
   7   8  15       24.66       23.53      4.84 o 
   0   9  15      320.62      369.85     19.46 o 
   1   9  15       21.27       19.43      2.75 o 
   2   9  15       65.71       53.42      6.27 o 
   3   9  15       37.50       35.49      4.61 o 
   4   9  15       41.21       46.52      7.43 o 
   5   9  15       27.67       19.16      3.44 o 
   6   9  15        7.01       18.78      4.47 o 
   0  10  15       14.19       15.81      3.64 o 
   1  10  15       22.03       16.50      2.77 o 
   2  10  15       61.84       62.93      4.75 o 
   3  10  15       58.68       57.60      6.45 o 
   4  10  15       21.73       24.76      5.51 o 
   5  10  15       59.99       71.61      8.25 o 
   0  11  15       18.88       11.06      6.45 o 
   1  11  15       66.77       68.06      5.79 o 
   2  11  15       66.23       64.20      5.98 o 
   3  11  15       29.70       32.44      4.62 o 
   4  11  15       47.77       53.91      5.88 o 
   0  12  15        1.17        8.35      3.77 o 
   1  12  15       18.59       23.84      3.76 o 
   2  12  15        4.29       11.04      3.60 o 
   3  12  15       17.26       11.98      4.54 o 
   0  13  15       40.78       42.23      8.82 o 
   1  13  15       47.67       40.90      7.06 o 
   0   0  16        4.00        1.26      2.59 o 
   1   0  16       11.24        9.77      2.64 o 
   2   0  16       68.57       72.30      9.13 o 
   3   0  16      416.88      428.43     16.88 o 
   4   0  16      520.78      497.27     16.99 o 
   5   0  16        0.71        4.55      2.07 o 
   6   0  16        2.94       10.84      4.39 o 
   7   0  16       43.26       43.40      8.99 o 
   8   0  16      133.38      138.36     17.59 o 
   0   1  16       83.28       74.69      7.35 o 
   1   1  16        1.55        6.56      2.61 o 
   2   1  16        0.45       -0.91      2.18 o 
   3   1  16       95.74      105.01      4.54 o 
   4   1  16      132.44      137.06      6.35 o 
   5   1  16       54.80       38.47      5.71 o 
   6   1  16       19.83       14.53      5.24 o 
   7   1  16        9.35       12.06      3.43 o 
   8   1  16       22.54       22.47      4.48 o 
   0   2  16       54.55       62.69      5.35 o 
   1   2  16        1.00        4.32      1.58 o 
   2   2  16      471.07      503.51     12.93 o 
   3   2  16      134.80      121.10      4.81 o 
   4   2  16       14.54       11.89      2.53 o 
   5   2  16       33.44       25.44      3.60 o 
   6   2  16       14.31        9.01      5.31 o 
   7   2  16        6.14       18.72      6.27 o 
   8   2  16       12.46       12.53      3.68 o 
   0   3  16       74.39       82.75      6.39 o 
   1   3  16      258.18      239.82      7.11 o 
   2   3  16      280.97      294.62      8.48 o 
   3   3  16      152.52      158.71      5.81 o 
   4   3  16      236.56      224.20     10.24 o 
   5   3  16        3.94       12.76      3.36 o 
   6   3  16       71.19       78.63      6.42 o 
   7   3  16       22.04       14.60      3.56 o 
   0   4  16       12.04       14.26      3.04 o 
   1   4  16       18.19       18.78      2.23 o 
   2   4  16      196.21      206.11      6.37 o 
   3   4  16      173.94      193.74      6.24 o 
   4   4  16      105.30       98.87      6.24 o 
   5   4  16      186.18      209.42      9.87 o 
   6   4  16       29.85       23.23      4.54 o 
   7   4  16       15.93       19.82      3.63 o 
   0   5  16       39.90       31.07      5.67 o 
   1   5  16       36.73       39.12      3.95 o 
   2   5  16      129.65      149.24      5.29 o 
   3   5  16       34.33       41.10      4.00 o 
   4   5  16       56.36       57.76      7.27 o 
   5   5  16       36.89       32.17      4.50 o 
   6   5  16        9.21       11.52      3.62 o 
   7   5  16       18.21       20.50      3.66 o 
   0   6  16        6.11        7.02      2.20 o 
   1   6  16       34.31       29.50      3.22 o 
   2   6  16      150.30      147.20      7.57 o 
   3   6  16      118.00      122.07      7.02 o 
   4   6  16       75.04       82.91      7.02 o 
   5   6  16       27.29       30.98      4.39 o 
   6   6  16        5.02        7.93      3.37 o 
   7   6  16       13.54       14.03      3.25 o 
   0   7  16       14.84       13.73      6.50 o 
   1   7  16       13.53       14.19      2.24 o 
   2   7  16       65.52       76.23      5.92 o 
   3   7  16      150.17      148.20      7.46 o 
   4   7  16       28.13       32.84      5.10 o 
   5   7  16       80.98       87.22      8.45 o 
   6   7  16       22.77       20.23      3.92 o 
   0   8  16      125.48      115.78      8.83 o 
   1   8  16       17.92       16.84      2.90 o 
   2   8  16      157.14      179.81      9.91 o 
   3   8  16       53.52       44.37      5.84 o 
   4   8  16       26.45       25.18      3.99 o 
   5   8  16       21.88       27.48      3.61 o 
   6   8  16        2.58        8.70      4.63 o 
   0   9  16      109.51      103.33      8.46 o 
   1   9  16      100.33      100.93      5.79 o 
   2   9  16       24.83       18.11      3.53 o 
   3   9  16        0.60        5.99      3.97 o 
   4   9  16       48.36       42.21      4.85 o 
   5   9  16        4.75        3.29      5.88 o 
   0  10  16       30.61       28.09      5.97 o 
   1  10  16       33.68       30.43      4.33 o 
   2  10  16        9.97        2.87      4.95 o 
   3  10  16       76.89       77.50      6.97 o 
   4  10  16       19.22       25.60      5.06 o 
   0  11  16       12.18       11.53      6.80 o 
   1  11  16        4.62       11.15      2.84 o 
   2  11  16        0.60        1.77      3.62 o 
   3  11  16       30.83       29.93      4.79 o 
   0  12  16        3.52        1.31      6.86 o 
   1  12  16        6.10       13.25      4.40 o 
   1   0  17       14.68       16.34      3.35 o 
   2   0  17      313.61      336.91     13.52 o 
   3   0  17       34.21       29.72      4.85 o 
   4   0  17       37.50       24.18      4.79 o 
   5   0  17      100.84      120.83     10.92 o 
   6   0  17        0.38        8.33      2.98 o 
   7   0  17        4.50       24.22      7.32 o 
   0   1  17       44.76       48.80      5.38 o 
   1   1  17      209.99      197.41      6.36 o 
   2   1  17      147.43      173.59      6.09 o 
   3   1  17      279.72      283.38     12.64 o 
   4   1  17       30.61       27.08      3.36 o 
   5   1  17       17.06       20.50      3.08 o 
   6   1  17       34.92       36.75      4.82 o 
   7   1  17        4.67       15.48      3.36 o 
   0   2  17      169.02      168.55      9.32 o 
   1   2  17       87.37       75.68      4.95 o 
   2   2  17      265.26      284.28      8.17 o 
   3   2  17       77.94       79.44      6.24 o 
   4   2  17      124.69      132.67      6.29 o 
   5   2  17       23.97       23.45      3.55 o 
   6   2  17        1.82        4.02      3.22 o 
   7   2  17        0.94        5.58      5.66 o 
   0   3  17       97.93      109.36      8.66 o 
   1   3  17       23.41       25.70      2.87 o 
   2   3  17       47.89       46.14      4.14 o 
   3   3  17      204.01      221.01     10.11 o 
   4   3  17       43.28       45.01      6.82 o 
   5   3  17       53.58       65.54      6.08 o 
   6   3  17        1.07        7.75      3.38 o 
   7   3  17       19.33       20.76      3.92 o 
   0   4  17      136.00      153.38     11.36 o 
   1   4  17       19.92       22.65      2.88 o 
   2   4  17      117.90      127.80      6.90 o 
   3   4  17      167.13      144.99      6.86 o 
   4   4  17       32.04       29.09      3.77 o 
   5   4  17       15.25       17.77      3.30 o 
   6   4  17        8.46       11.10      4.09 o 
   0   5  17       53.92       52.92      8.15 o 
   1   5  17       15.26       16.15      2.98 o 
   2   5  17       22.86       18.83      2.86 o 
   3   5  17      114.71      109.40      6.28 o 
   4   5  17       80.22       69.69      5.72 o 
   5   5  17       70.84       73.22      7.03 o 
   6   5  17       69.08       57.12      7.59 o 
   0   6  17        0.83        3.27      3.16 o 
   1   6  17       30.47       27.03      3.31 o 
   2   6  17       16.71       14.70      2.51 o 
   3   6  17        4.65       13.13      3.34 o 
   4   6  17        9.92        9.67      3.44 o 
   5   6  17        3.52       16.79      3.65 o 
   6   6  17        5.42       16.25      3.51 o 
   0   7  17        0.05        2.67      3.66 o 
   1   7  17        5.80        8.60      1.83 o 
   2   7  17       19.27       20.94      3.24 o 
   3   7  17       41.55       35.51      5.60 o 
   4   7  17       22.15       27.21      4.04 o 
   5   7  17       47.20       41.35      5.25 o 
   0   8  17       73.48       59.01     13.03 o 
   1   8  17       49.10       52.32      5.49 o 
   2   8  17        4.90        7.54      2.71 o 
   3   8  17       43.37       34.92     14.69 o 
   4   8  17       11.87       13.10      3.30 o 
   5   8  17       92.08       84.81      7.38 o 
   0   9  17       19.64       22.91      6.29 o 
   1   9  17       60.47       70.71      6.58 o 
   2   9  17       93.67      104.98      8.95 o 
   3   9  17       70.01       72.98      7.74 o 
   4   9  17       12.63       11.16      3.10 o 
   0  10  17        2.39        9.09      5.26 o 
   1  10  17       48.94       41.68      5.03 o 
   2  10  17       94.98       97.20      9.03 o 
   3  10  17        9.47       10.49      7.62 o 
   0  11  17       10.68       10.10      3.73 o 
   1  11  17       21.96       26.98      4.89 o 
   0   0  18        2.42        8.29      4.02 o 
   1   0  18       33.44       18.68      4.00 o 
   2   0  18       11.48       13.21      3.05 o 
   3   0  18       12.29       15.87      3.77 o 
   4   0  18        2.90        1.45      6.13 o 
   5   0  18       23.32       24.47      5.20 o 
   6   0  18       14.64        7.39      4.73 o 
   0   1  18      157.24      158.46     13.06 o 
   1   1  18        3.82       14.52      2.70 o 
   2   1  18        6.55        8.89      2.09 o 
   3   1  18      234.42      229.07     11.25 o 
   4   1  18       65.75       63.47      4.88 o 
   5   1  18       14.12       10.82      2.76 o 
   6   1  18       15.46       14.18      3.23 o 
   0   2  18       23.85       23.75      4.78 o 
   1   2  18        7.97        6.92      2.52 o 
   2   2  18      123.40      122.00      6.54 o 
   3   2  18       30.96       26.83      3.98 o 
   4   2  18       71.20       73.90      6.75 o 
   5   2  18       32.49       33.14      5.81 o 
   6   2  18        5.95        7.13      3.10 o 
   0   3  18       83.15       88.80      7.50 o 
   1   3  18       39.54       50.24     10.18 o 
   2   3  18      116.41      124.52      6.64 o 
   3   3  18       86.53       83.07      6.06 o 
   4   3  18       14.49       15.73      3.24 o 
   5   3  18       42.61       43.43      5.81 o 
   6   3  18       26.18       26.60      6.10 o 
   0   4  18       15.04       14.84      6.22 o 
   1   4  18       42.02       39.34      4.80 o 
   2   4  18       47.30       44.04      4.86 o 
   3   4  18       21.06       14.93      3.57 o 
   4   4  18       81.16       87.86      7.80 o 
   5   4  18       39.62       38.89      5.20 o 
   6   4  18        4.45        5.85      3.33 o 
   0   5  18        2.21       11.05      3.00 o 
   1   5  18       12.47       16.55      2.75 o 
   2   5  18       90.89       76.59      5.24 o 
   3   5  18       39.84       29.11      6.21 o 
   4   5  18       26.94       22.85      4.79 o 
   5   5  18       17.49       12.99      4.42 o 
   0   6  18        1.64        4.53      5.94 o 
   1   6  18       14.03       22.65      3.57 o 
   2   6  18        2.00        8.41      3.27 o 
   3   6  18       33.15       27.63      4.63 o 
   4   6  18        2.41       13.64      3.10 o 
   5   6  18       37.63       38.12      4.81 o 
   0   7  18       87.38       74.89     14.58 o 
   1   7  18        7.63        8.26      2.39 o 
   2   7  18        0.46        7.30      3.68 o 
   3   7  18      101.23      107.88      9.18 o 
   4   7  18        8.45       16.59      3.63 o 
   0   8  18       63.04       52.99     35.68 o 
   1   8  18       13.75       21.96      3.29 o 
   2   8  18       15.64       18.46      3.49 o 
   3   8  18       10.12       11.00      2.66 o 
   0   9  18       43.37       50.15      8.23 o 
   1   9  18        0.98        1.83      3.53 o 
   2   9  18        2.70        8.69      3.08 o 
   1   0  19        4.63        4.07      4.18 o 
   2   0  19      137.12      129.24     11.47 o 
   3   0  19       21.32       17.25      4.41 o 
   4   0  19        3.36        3.25      6.37 o 
   5   0  19        4.49       11.09      4.31 o 
   0   1  19      104.27      104.83     10.17 o 
   1   1  19       29.34       28.97      3.72 o 
   2   1  19        5.48        9.43      3.13 o 
   3   1  19      100.85      118.44      8.92 o 
   4   1  19        2.56        6.08      2.70 o 
   5   1  19       26.49       31.65      4.48 o 
   0   2  19       24.42       31.87      5.52 o 
   1   2  19       17.64       22.68      3.63 o 
   2   2  19       47.93       46.22      5.27 o 
   3   2  19        8.73       17.48      3.32 o 
   4   2  19       31.94       34.23      4.99 o 
   5   2  19        9.14        5.25      3.94 o 
   0   3  19       18.44       15.76      6.53 o 
   1   3  19       72.05       68.31      8.90 o 
   2   3  19      124.71      133.63     10.09 o 
   3   3  19       88.13       87.43      7.43 o 
   4   3  19       28.09       30.39      4.26 o 
   5   3  19       57.60       48.34      5.51 o 
   0   4  19       20.78       18.70      5.07 o 
   1   4  19       87.83       87.84      7.31 o 
   2   4  19      175.36      167.34     12.27 o 
   3   4  19       61.95       60.81      5.89 o 
   4   4  19      112.70      101.67      8.91 o 
   0   5  19       77.05       78.45      9.77 o 
   1   5  19        1.11        8.05      2.93 o 
   2   5  19       35.47       28.42      4.06 o 
   3   5  19       33.05       34.14      5.14 o 
   4   5  19       19.41       15.60      3.76 o 
   0   6  19       10.04       12.85      3.82 o 
   1   6  19        0.02        6.79      2.80 o 
   2   6  19        5.99        8.68      3.63 o 
   3   6  19        2.55        5.01      2.34 o 
   0   7  19       10.30       18.93      4.49 o 
   1   7  19       18.80       17.06      3.48 o 
   2   7  19       39.04       31.54      4.00 o 
   3   7  19       16.50       23.49      3.97 o 
   0   8  19        0.13       13.62      4.79 o 
   1   8  19       21.60       22.62      4.04 o 
   0   0  20       75.44       80.29     13.53 o 
   1   0  20       11.81       12.03      4.49 o 
   2   0  20        2.99       13.58      3.98 o 
   3   0  20       76.02       64.20      8.01 o 
   4   0  20      162.35      148.84     18.41 o 
   0   1  20        1.96        2.67      5.75 o 
   1   1  20       17.80       12.36      2.60 o 
   2   1  20        4.97       10.85      3.10 o 
   3   1  20       12.90       13.83      3.26 o 
   4   1  20       12.93        6.97      2.78 o 
   0   2  20      137.90      114.32     13.12 o 
   1   2  20        5.83       18.18      3.67 o 
   2   2  20      110.29       99.83      8.10 o 
   3   2  20       29.82       28.90      3.92 o 
   4   2  20        7.42        9.23      4.46 o 
   0   3  20      112.55      119.79     17.52 o 
   1   3  20       68.77       74.74      6.32 o 
   2   3  20        6.68       13.97      4.20 o 
   3   3  20        8.74       11.99      3.61 o 
   0   4  20       24.98       18.82      5.31 o 
   1   4  20       19.96       20.97      3.50 o 
   2   4  20       26.53       20.67      3.74 o 
   3   4  20       23.77       19.35      4.59 o 
   0   5  20        0.00       11.35      5.22 o 
   1   5  20        3.98        5.64      4.25 o 
   2   5  20       18.16       22.95      4.38 o 
   0   6  20        2.09       17.66      5.43 o 
   1   6  20       15.94       13.59      3.68 o 
   1   0  21       18.48       18.30      5.08 o 
   0   1  21       29.53       33.92      5.84 o 
   1   1  21       13.86       18.44      3.61 o 
   0   2  21        1.56        6.33      4.68 o 
   1   2  21       14.51       17.66      3.17 o 
                                                 
